# Supplementary material for: Integrated transcriptomic and proteomic analysis reveals the regulatory role of exogenous gibberellin in sugarcane internode maturation
Source: Front Plant Sci. 2026 Jun 5;17:1831439. doi: 10.3389/fpls.2026.1831439 (PMC13278942; doi:10.3389/fpls.2026.1831439)
Supplement: Supplementary file 1 [file Table1.xlsx]

## Sheet: Table S1
Table S1. Primer sequences used for RT-qPCR validation.
GeneID	Direction	sequence（5'-3'）
SoffiXsponR570.02Fg297100	Forward	GTTCGGCGACATCTTCCTCC
	Reverse	ACACCATGTCCTGCCCTTTC
coenzyme A ligase 1	Forward	AAGCACGCCATCACCATCG
	Reverse	GCGTTGGGGATCTTGGTCAT
phenylalanine ammonia-lyase	Forward	ACCTCACCCACAAGCTCAAG
	Reverse	ACCTTCTTGGCGTGCTTCAT
GAPDH	Forward	CTTGCCAAGGTCATCCATG
	Reverse	CAGTGATGGCATGAACAGTTG

## Sheet: Table S2
Table S2. Abundance of the identified proteins across all samples.
Protein	Protein Description	Gene Name	PG ProteinGroups	PG ProteinAccessions	PG Genes	PG ProteinDescriptions	PG ProteinNames	SequenceNumber	A-1	A-2	A-3	B-1	B-2	B-3	C-1	C-2	C-3	D-1	D-2	D-3	E-1	E-2	E-3	QC1	QC2	QC3	GO annotations	KO(Name)	Pathways	Subcellular localization	Domain
A0A023Q1Z5	Eukaryotic translation initiation factor 5A	elF5A	A0A023Q1Z5	A0A023Q1Z5	elF5A	Eukaryotic translation initiation factor 5A	A0A023Q1Z5_9POAL	20	9629240	8403920	7902530	7249310	7349470	8440140	9210940	7676920	9936070	7840660	8951280	7968420	8605270	8648110	12120500	8958200	9511240	9250320	GO:0006413(BP:translational initiation);GO:0006452(BP:translational frameshifting);GO:0045905(BP:positive regulation of translational termination);GO:0045901(BP:positive regulation of translational elongation);GO:0003743(MF:translation initiation factor activity);GO:0003746(MF:translation elongation factor activity);GO:0043022(MF:ribosome binding)	K03263			PF01287(Eukaryotic elongation factor 5A hypusine, DNA-binding OB fold);PF21485(Translation initiation factor 5A-like, N-terminal)
A0A023Q225	NADH-cytochrome b5 reductase	b5R	A0A023Q225	A0A023Q225	b5R	NADH-cytochrome b5 reductase	A0A023Q225_9POAL	26	1723030	1808780	2024220	2059410	2325920	1916920	2718430	1636200	2542770	1933140	2398740	2508230	2986520	2259390	2331780	2445660	2501860	2526970	GO:0016021(CC:integral component of membrane);GO:0004128(MF:cytochrome-b5 reductase activity, acting on NAD(P)H);GO:0055114(NA:NA)	K00326(CYB5R)	ko00520(Amino sugar and nucleotide sugar metabolism)		PF00970(Oxidoreductase FAD-binding domain);PF00175(Oxidoreductase NAD-binding domain)
A0A023Q230	S-adenosylmethionine synthase	SAMS	A0A023Q230	A0A023Q230;M1NE48	SAMS	S-adenosylmethionine synthase	A0A023Q230_9POAL	39	3701270	4848650	5455840	2535480	4787040	3756980	21949900	20864900	22497500	22732300	21042600	13760800	31203200	28519000	34870400	22133300	22222600	21562100	GO:0006556(BP:S-adenosylmethionine biosynthetic process);GO:0006730(BP:one-carbon metabolic process);GO:0046872(MF:metal ion binding);GO:0004478(MF:methionine adenosyltransferase activity);GO:0005524(MF:ATP binding)	K00789(metK)	ko01240(Biosynthesis of cofactors);ko00270(Cysteine and methionine metabolism);ko00999(Biosynthesis of various plant secondary metabolites)		PF00438(S-adenosylmethionine synthetase, N-terminal domain);PF02772(S-adenosylmethionine synthetase, central domain);PF02773(S-adenosylmethionine synthetase, C-terminal domain)
A0A023Q2X8	Ubiquitin-conjugating enzyme	UBc	A0A023Q2X8	A0A023Q2X8;A0A8F6QH95	UBc	Ubiquitin-conjugating enzyme	A0A023Q2X8_9POAL	6	9264130	4310570	5218160	4136710	4101130	6112300	5815080	3374140	6105860	5760720	6266300	8467750	4282190	5463300	7140200	4650410	6265810	6301430	GO:0005524(MF:ATP binding)	K06689(UBE2D)	ko04141(Protein processing in endoplasmic reticulum);ko04120(Ubiquitin mediated proteolysis);ko03083(Polycomb repressive complex);ko04013(MAPK signaling pathway - fly);;		PF00179(Ubiquitin-conjugating enzyme)
A0A023Q3T0	14-3-3 protein		A0A023Q3T0;J9QDZ5;Q6XNL1	A0A023Q3T0;J9QDZ5;Q6XNL1		14-3-3 protein	A0A023Q3T0_9POAL;J9QDZ5_9POAL;Q6XNL1_SACOF	31	7950790	8300580	8623000	8406100	8019150	8904430	8863830	9633620	9000590	7558010	9087920	9205040	8422110	7835850	8144490	9298660	9318850	9006590	GO:0019904(MF:protein domain specific binding)	K06630(YWHAE)	ko04011(MAPK signaling pathway - yeast);ko04390(Hippo signaling pathway);ko04391(Hippo signaling pathway - fly);ko04151(PI3K-Akt signaling pathway);ko04110(Cell cycle);ko04114(Oocyte meiosis);;;;		PF00244(14-3-3 protein)
A0A023Q3Z3	Alcohol dehydrogenase 1	ADH	A0A023Q3Z3;C7IVS9;C7IVU0	A0A023Q3Z3;A0A0A1I5G2;A0A0A1I5R8;A0A2D0UB53;C7IVS9;C7IVU0	ADH;ADH1;Sh265O22g_30	Alcohol dehydrogenase 1	A0A023Q3Z3_9POAL;C7IVS9_9POAL;C7IVU0_9POAL	41	1509850	1769910	1992410	1445360	1247620	1711330	3704690	2838350	2956370	3294580	3045100	3429530	3263430	3911930	6003820	3183530	3218530	3288640	GO:0005737(CC:cytoplasm);GO:0008270(MF:zinc ion binding);GO:0004022(MF:alcohol dehydrogenase (NAD+) activity);GO:0055114(NA:NA)	K18857(ADH1)	ko00010(Glycolysis / Gluconeogenesis);ko00620(Pyruvate metabolism);ko00071(Fatty acid degradation);ko00592(alpha-Linolenic acid metabolism);ko00350(Tyrosine metabolism)		PF00107(Zinc-binding dehydrogenase);PF08240(Alcohol dehydrogenase GroES-like domain)
A0A024DBG9	FT-like flowering time protein	FT1	A0A024DBG9;A0A678TAK5	A0A024DBG9;A0A678TAK5	FT1;SS11H15_000001	FT-like flowering time protein	A0A024DBG9_9POAL;A0A678TAK5_SACSP	15	406217	668667	877800	388164	863115	745105	719679	342908	1573050	695370	1398810	1006520	1158750	793925	918091	1022070	1008060	1046880	GO:0048608(BP:reproductive structure development);GO:0009791(BP:post-embryonic development)	K16223(FT)			PF01161(Phosphatidylethanolamine-binding protein)
A0A024DCK7	TFL1-like flowering time protein	TFL1	A0A024DCK7	A0A024DCK7;A0A6M8AV70;A0A6M8B3N3	TFL1	TFL1-like flowering time protein	A0A024DCK7_9POAL	16	2769870	2104400	3393160	1780140	2121290	2358680	1309450	819568	1376270	1025410	1874920	1517660	1061750	800488	716092	1604770	1625390	1514140					PF01161(Phosphatidylethanolamine-binding protein)
A0A024FRP3	Cysteine proteinase inhibitor		A0A024FRP3	Q7Y0Q9;A0A024FRP3		Cysteine proteinase inhibitor	A0A024FRP3_SACOF	8	1568630	2176950	2503450	1418690	2357540	2634120	1157340	376102	1731570	1487890	1762210	1696300	1353910	1181890	1769670	1580870	1566640	1523240	GO:0010466(BP:negative regulation of peptidase activity);GO:0030414(MF:peptidase inhibitor activity)				PF16845(Aspartic acid proteinase inhibitor)
A0A059PYQ8	Purple acid phosphatase	SHCRBa_127_L16_F_290	A0A059PYQ8;A0A059Q1L0	A0A059PYQ8;A0A059Q1L0	SHCRBa_127_L16_F_290;SHCRBa_252_E12_F_50	Purple acid phosphatase	A0A059PYQ8_9POAL;A0A059Q1L0_9POAL	2			27339.6		19001.8		17538.6			9583.04	15218.1		12848.1	3533.51		19297	11834.8		GO:0016311(BP:dephosphorylation);GO:0016021(CC:integral component of membrane);GO:0046872(MF:metal ion binding);GO:0003993(MF:acid phosphatase activity)				PF16656(Purple acid Phosphatase, N-terminal domain);PF14008(Iron/zinc purple acid phosphatase-like protein C);PF17808(Fn3-like domain from Purple Acid Phosphatase);PF00149(Calcineurin-like phosphoesterase)
A0A059PYR4	glutamate-1-semialdehyde 2,1-aminomutase	SHCRBa_258_I03_F_380	A0A059PYR4	A0A059PYR4;A0A059Q005;A0A059Q0N6;A0A059Q1Y3	SHCRBa_258_I03_F_380	glutamate-1-semialdehyde 2,1-aminomutase	A0A059PYR4_9POAL	3	566584	718262	709579	589736	520798	760507	380835	490803	508452	460703	628763	589194	618590	571269	674598	577596	628425	588331	GO:0033014(BP:tetrapyrrole biosynthetic process);GO:0042286(MF:glutamate-1-semialdehyde 2,1-aminomutase activity);GO:0008483(MF:transaminase activity);GO:0030170(MF:pyridoxal phosphate binding)	K01845(hemL)	ko01240(Biosynthesis of cofactors);ko00860(Porphyrin metabolism)		PF00202(Aminotransferase class-III)
A0A059PYR7	non-specific serine/threonine protein kinase	SHCRBa_004_G10_F_220	A0A059PYR7;A0A059Q1L2	A0A059PYR7;A0A059Q1L2	SHCRBa_004_G10_F_220;SHCRBa_021_E20_F_160	non-specific serine/threonine protein kinase	A0A059PYR7_9POAL;A0A059Q1L2_9POAL	3	3496990	2965040	2926890	3160920	2073560	2878710	2261650	2071930	2147150	1532840	1628590	2039130	1453890	2068090	2021280	2028000	2255230	2199840	GO:0016301(MF:kinase activity)				PF08263(Leucine rich repeat N-terminal domain);PF00560(Leucine Rich Repeat);PF00069(Protein kinase domain)
A0A059PYR8	H(+)-exporting diphosphatase	SHCRBa_014_G09_F_100	A0A059PYR8;A0A059PYY2	A0A059PYR8;A0A059PYY2	SHCRBa_014_G09_F_100;SHCRBa_179_G22_R_30	H(+)-exporting diphosphatase	A0A059PYR8_9POAL;A0A059PYY2_9POAL	4		28879.9	20884	22222.5	28774.6		139005	113805	116333	76286.6	105657	100748	136037	103170	160553	114295	112753	111134	GO:0055085(BP:transmembrane transport);GO:0016021(CC:integral component of membrane);GO:0004427(MF:inorganic diphosphatase activity);GO:0009678(MF:pyrophosphate hydrolysis-driven proton transmembrane transporter activity);GO:0015992(NA:NA)	K01507(ppa)	ko00190(Oxidative phosphorylation)		PF03030(Inorganic H+ pyrophosphatase)
A0A059PYR9	DNA-(apurinic or apyrimidinic site) lyase	SHCRBa_014_G09_R_10	A0A059PYR9;A0A059PYY1;A0A059Q2T5	A0A059PYR9;A0A059PYY1;A0A059Q125;A0A059Q2T5	SHCRBa_014_G09_R_10;SHCRBa_179_G22_F_150;SHCRBa_181_K17_F_160	DNA-(apurinic or apyrimidinic site) lyase	A0A059PYR9_9POAL;A0A059PYY1_9POAL;A0A059Q2T5_9POAL	3	28476.1	23821	22249.5	29216	21331.8	29149.8	19256	19473.9	21853.9	15367.1	22140	23899.3	24829.3	21273.2	25912.7	23209.9	23151.2	17719.5	GO:0006284(BP:base-excision repair);GO:0006289(BP:nucleotide-excision repair);GO:0016799(MF:hydrolase activity, hydrolyzing N-glycosyl compounds);GO:0003684(MF:damaged DNA binding);GO:0008270(MF:zinc ion binding);GO:0003906(MF:DNA-(apurinic or apyrimidinic site) endonuclease activity)	K10563(mutM)	ko03410(Base excision repair)		PF06831(Formamidopyrimidine-DNA glycosylase H2TH domain);PF01149(Formamidopyrimidine-DNA glycosylase N-terminal domain);PF21218(Formamidopyrimidine-DNA glycosylase-like, C-terminal domain)
A0A059PYS3	Maternal effect embryo arrest 60	SHCRBa_009_E01_R_10	A0A059PYS3	A0A059PYS3	SHCRBa_009_E01_R_10	Maternal effect embryo arrest 60	A0A059PYS3_9POAL	4	402053	420384	409173	271961	421123	446828	339459	156253	338167	202916	272871	311368	244996	222745	292370	321263	317242	282258	GO:0016021(CC:integral component of membrane)
A0A059PYS7	Aminotransferase class V domain-containing protein	SHCRBa_160_F01_F_350	A0A059PYS7	A0A059PYS7	SHCRBa_160_F01_F_350	Aminotransferase class V domain-containing protein	A0A059PYS7_9POAL	6					17211.5	40726.7	44587.3	33186.4	36271.8	44806.2	38101.7	37902.7	42844.7	66002.8	53745.2	47408.6	42847.4	39519.6	GO:0003824(MF:catalytic activity)
A0A059PYS9	Anther-specific proline-rich protein	SHCRBa_225_M19_F_190	A0A059PYS9	A0A059PYS9;A0A059PZ31	SHCRBa_225_M19_F_190	Anther-specific proline-rich protein	A0A059PYS9_9POAL	5			12469.5		41248.1	5892.02	48262.7	134313	40816.5	24523.9	21738.3	71787.9	37219.1	10431.7	8948.46	24894.3	25917.4	25633.2	GO:0016788(MF:hydrolase activity, acting on ester bonds)				PF00657(GDSL-like Lipase/Acylhydrolase)
A0A059PYT0	Cell differentiation protein rcd1	SHCRBa_225_M19_R_290	A0A059PYT0	A0A059PYT0	SHCRBa_225_M19_R_290	Cell differentiation protein rcd1	A0A059PYT0_9POAL	2	86794.6	95583.2	126972	120773	86173.4	38117.5	148771	111748	82712.4	86491	81574.9		101436	81412.3	104254	98757.3	99512.9	112412		K12606(RCD1)	ko03018(RNA degradation)		PF04078(Cell differentiation family, Rcd1-like)
A0A059PYT1	Diaminopimelate decarboxylase	SHCRBa_050_D06_F_120	A0A059PYT1	A0A059PYT1	SHCRBa_050_D06_F_120	Diaminopimelate decarboxylase	A0A059PYT1_9POAL	28	1239340	1549780	1543580	1464640	1081430	1337730	1445710	1532890	1452830	1364460	1160280	1187420	1279890	1788710	1518400	1529310	1561970	1507920	GO:0009089(BP:lysine biosynthetic process via diaminopimelate);GO:0008836(MF:diaminopimelate decarboxylase activity)	K01586(lysA)	ko00300(Lysine biosynthesis);ko00470(D-Amino acid metabolism)		PF00278(Pyridoxal-dependent decarboxylase, C-terminal sheet domain);PF02784(Pyridoxal-dependent decarboxylase, pyridoxal binding domain)
A0A059PYT2	Uncharacterized protein	SHCRBa_032_N13_F_240	A0A059PYT2;A0A059PZX0;A0A059Q3B7	A0A059PYT2;A0A059PZX0;A0A059Q0I7;A0A059Q2H0;A0A059Q3B7	SHCRBa_032_N13_F_240;SHCRBa_035_H11_R_120;SHCRBa_040_O01_R_190	Uncharacterized protein	A0A059PYT2_9POAL;A0A059PZX0_9POAL;A0A059Q3B7_9POAL	6		25818.7	26679.8	23835.5		24128.4	10411.5	45993.9	21805.8					3682.67	12503.7	14039.9	7951.08		GO:0005634(CC:nucleus);GO:0003677(MF:DNA binding);GO:0008289(MF:lipid binding)	K09338			PF08670(MEKHLA domain);PF00046(Homeodomain);PF01852(START domain)
A0A059PYT4	Ubiquitin-conjugating enzyme	SHCRBa_097_O14_R_140	A0A059PYT4	A0A059PYT4	SHCRBa_097_O14_R_140	Ubiquitin-conjugating enzyme	A0A059PYT4_9POAL	15	2266440	1680050	2250860	1408020	2152160	2017030	2048430	1514680	2402350	1716810	2050140	1535230	2220460	1933890	2244230	2232580	2132850	2201400		K10704(UBE2V)	;		PF00179(Ubiquitin-conjugating enzyme)
A0A059PYT5	CDK-activating kinase assembly factor	SHCRBa_115_J16_F_30	A0A059PYT5	A0A059PYT5	SHCRBa_115_J16_F_30	CDK-activating kinase assembly factor	A0A059PYT5_9POAL	1	42835.2	51340	35966.1	53611.4	32367.8	42644.8			30587.4		20310.1	24640.6		17546.8		22335.7		12672.9	GO:0009987(BP:cellular process)	K10842(MNAT1)	ko03022(Basal transcription factors);ko03420(Nucleotide excision repair)		PF06391(CDK-activating kinase assembly factor MAT1)
A0A059PYT8	Uncharacterized protein	SHCRBa_144_K17_F_300	A0A059PYT8	A0A059PYT8	SHCRBa_144_K17_F_300	Uncharacterized protein	A0A059PYT8_9POAL	9	74295.3	100394	112320	87050.6	98128.3	101833	155824	82525.6	143440	277042	206141	179203	170579	240130	215589	210605	175720	180852					PF07082(Protein of unknown function (DUF1350))
A0A059PYU0	Mps one binder kinase activator-like protein	SHCRBa_019_O15_R_10	A0A059PYU0	A0A059PYU0	SHCRBa_019_O15_R_10	Mps one binder kinase activator-like protein	A0A059PYU0_9POAL	12	695640	722915	789892	408328	918580	792429	991247	765938	955185	652193	839237	922214	959413	686398	946286	947955	830736	808685	GO:0016310(BP:phosphorylation);GO:0016301(MF:kinase activity)	K06685(MOB1)	ko04390(Hippo signaling pathway);ko04391(Hippo signaling pathway - fly);ko04392(Hippo signaling pathway - multiple species);ko04111(Cell cycle - yeast)		PF03637(Mob1/phocein family)
A0A059PYU1	ATP-dependent RNA helicase		A0A059PYU1	A0A059PYU1		ATP-dependent RNA helicase	A0A059PYU1_9POAL	2	85073.7		39485.7	45980.9	46067.6	58214.1	60328.5	64901.6	52829	53152.5	21610.8			39897.5	22091.3	25479.5	29402	47615.9		K18995			PF21010(Helicase associated domain (HA2), ratchet-like);PF00270(DEAD/DEAH box helicase);PF00271(Helicase conserved C-terminal domain);PF04408(Helicase associated domain (HA2), winged-helix);PF07717(Oligonucleotide/oligosaccharide-binding (OB)-fold)
A0A059PYU9	Uncharacterized protein	SHCRBa_145_O09_F_150	A0A059PYU9;A0A059Q0H6	A0A059PYU9;A0A059Q0H6	SHCRBa_145_O09_F_150;SHCRBa_185_O22_R_150	Uncharacterized protein	A0A059PYU9_9POAL;A0A059Q0H6_9POAL	5	287209	212656	212892	112010	257737	112200	176006	103721	156211	190197	203862	208675	145909	142377	134265	205212	196019	230764
A0A059PYV3	Transporter	SHCRBa_261_O20_R_10	A0A059PYV3	A0A059PYV3	SHCRBa_261_O20_R_10	Transporter	A0A059PYV3_9POAL	4	27820.9	28172.9	28261	14198.2	24531	36558	27208.1	34054.7	38504.4	26428.4	42942.8	29441	38066.5	25554.6	39841.1	30543.5	29908.3	42090.3	GO:0006810(BP:transport);GO:0005622(CC:intracellular anatomical structure);GO:0005215(MF:transporter activity)				PF03765(CRAL/TRIO, N-terminal domain);PF00650(CRAL/TRIO domain)
A0A059PYV4	Uncharacterized protein	SHCRBa_261_O20_R_210	A0A059PYV4	A0A059PYV4	SHCRBa_261_O20_R_210	Uncharacterized protein	A0A059PYV4_9POAL	6	238481	178848	188888	208790	185684	176769	116521	110255	132515	113006	111038	134401	110202	117513	143110	134535	150898	138517					PF14966(DNA repair REX1-B)
A0A059PYW2	Bifunctional inhibitor/plant lipid transfer protein/seed storage helical domain-containing protein	SHCRBa_127_N06_F_390	A0A059PYW2	A0A059PYW2	SHCRBa_127_N06_F_390	Bifunctional inhibitor/plant lipid transfer protein/seed storage helical domain-containing protein	A0A059PYW2_9POAL	1	107673	62193.6	32414	83288.1	31556.5	27917.6	63248.6	41074.5	71040.4	23189.6	30517.1	62813	53287.6	55080.2	49237.6	57454.8	71997.9	69105.6					PF00234(Protease inhibitor/seed storage/LTP family)
A0A059PYW6	Uncharacterized protein	SHCRBa_167_G07_R_10	A0A059PYW6	A0A059PYW6	SHCRBa_167_G07_R_10	Uncharacterized protein	A0A059PYW6_9POAL	17	279852	192974	168827	239070	170755	203467	132399	117984	161226	154394	180749	193089	187129	135662	121490	184974	182736	178674	GO:0003676(MF:nucleic acid binding);GO:0044424(NA:NA)	K15191			PF07145(Ataxin-2 C-terminal region);PF05383(La domain)
A0A059PYX1	SKP1 interacting partner	SHCRBa_004_O05_R_10	A0A059PYX1;A0A059Q2G0	A0A059PYX1;A0A059Q2G0	SHCRBa_004_O05_R_10;SHCRBa_107_M24_R_210	SKP1 interacting partner	A0A059PYX1_9POAL;A0A059Q2G0_9POAL	3			14073.3				17240.3	28456.4	18359.4	11978.5	9074.02			13593.1	21747.8	14222.7	17068.2	11094.4					PF13964(Kelch motif);PF01344(Kelch motif);PF00646(F-box domain)
A0A059PYX3	Isoflavone reductase	SHCRBa_011_K15_R_300	A0A059PYX3	A0A059PYX3	SHCRBa_011_K15_R_300	Isoflavone reductase	A0A059PYX3_9POAL	7	55749		18216.8		22061		78103	49323.6	76702.9	80209.6	104490	89507.9	167949	206280	143550	85177.6	101836	103478					PF05368(NmrA-like family)
A0A059PYX4	Dentin sialophosphoprotein	SHCRBa_160_F12_F_10	A0A059PYX4	A0A059PYX4	SHCRBa_160_F12_F_10	Dentin sialophosphoprotein	A0A059PYX4_9POAL	10	25583.2	19355.4	24004.8	16888.4	16640.6	26932.6	19829.8	41021.4	21092.7	32284.5	20118.2	16947.3	18011.7	14550.9	14809.5	23720.9	22970	21861.7
A0A059PYX8	DNA (cytosine-5-)-methyltransferase	SHCRBa_028_E05_F_40	A0A059PYX8	A0A059PYX8	SHCRBa_028_E05_F_40	DNA (cytosine-5-)-methyltransferase	A0A059PYX8_9POAL	8	192422	122736	30904.9	230331	36473.1	31589.5									123964	56134.7	60212.4	53722.6	GO:0008152(BP:metabolic process)	K00558(DNMT1)	ko00270(Cysteine and methionine metabolism);		PF00145(C-5 cytosine-specific DNA methylase);PF00385(Chromo (CHRromatin Organisation MOdifier) domain)
A0A059PYY6	Hydroxyproline-rich glycoprotein family protein	SHCRBa_027_N23_R_80	A0A059PYY6	A0A059PYY6	SHCRBa_027_N23_R_80	Hydroxyproline-rich glycoprotein family protein	A0A059PYY6_9POAL	7	30867.3	31381.5	23347.4	32607.2	17830.7	21787.4	18749.3	62116.3	17718.5	6319.88	15625	10404.6	11845.3	10606.3		27546.6	10414.3	15986.3
A0A059PYZ1	DNA-3-methyladenine glycosylase	SHCRBa_190_D01_R_360	A0A059PYZ1	A0A059PYZ1	SHCRBa_190_D01_R_360	DNA-3-methyladenine glycosylase	A0A059PYZ1_9POAL	6	160941	113154	104663	107355	136355	106783	71021.6	57815.7	56117.9	34167.2	22725.4	55703.2				61132.6	50283.7	47400.3	GO:0006281(BP:DNA repair);GO:0003824(MF:catalytic activity)	K01246(tag)	ko03410(Base excision repair)		PF03352(Methyladenine glycosylase)
A0A059PYZ9	Calcium-dependent protein kinase	SHCRBa_159_E04_R_80	A0A059PYZ9;A0A059Q198;A0A059Q2H5;A0A059Q389;A0A059Q3D1	A0A059PYZ9;A0A059Q198;A0A059Q2H5;A0A059Q389;A0A059Q3D1	SHCRBa_159_E04_R_80;SHCRBa_186_P21_F_50;SHCRBa_238_G09_R_90;SHCRBa_240_C21_R_90;SHCRBa_258_F08_F_40	Calcium-dependent protein kinase	A0A059PYZ9_9POAL;A0A059Q198_9POAL;A0A059Q2H5_9POAL;A0A059Q389_9POAL;A0A059Q3D1_9POAL	3	103416	209774	392202	206413	211701	258423	242884	139545	188873	185020	181423	260762	186516	202930	229264	197247	206164	140015	GO:0016310(BP:phosphorylation);GO:0043167(MF:ion binding);GO:0004672(MF:protein kinase activity);GO:0000166(MF:nucleotide binding)	K13412(CPK)	;		PF13499(EF-hand domain pair);PF00069(Protein kinase domain)
A0A059PZ03	Transmembrane 9 superfamily member		A0A059PZ03	A0A059PZ03		Transmembrane 9 superfamily member	A0A059PZ03_9POAL	32	3413210	4984640	5786840	3233090	5007570	4174750	7221880	4905520	6842420	3794340	4734490	4863650	4897700	3040970	3688610	5223390	5314680	5312310	GO:0016021(CC:integral component of membrane)	K17087			PF02990(Endomembrane protein 70)
A0A059PZ06	Luminal-binding protein 2	SHCRBa_017_P09_R_110	A0A059PZ06	A0A059PZ06;A0A059Q2P7	SHCRBa_017_P09_R_110	Luminal-binding protein 2	A0A059PZ06_9POAL	2	129618	105719	58862.5	80955.4	103482	86084.4	75554.6	66482.1	87465.8	55559	98749.9	32942.5	119122	53111	76748.1	74794	92120.2	57368	GO:0005788(CC:endoplasmic reticulum lumen);GO:0005524(MF:ATP binding)	K09490(HSPA5)	ko03060(Protein export);ko04141(Protein processing in endoplasmic reticulum);;;;;;;		PF00012(Hsp70 protein)
A0A059PZ07	Transcription factor	SHCRBa_044_M03_F_60	A0A059PZ07	A0A059PZ07	SHCRBa_044_M03_F_60	Transcription factor	A0A059PZ07_9POAL	14	119407	123425	129507	101747	170767	167026	147105	139891	118443	141212	154633	161979	137567	119046	113115	128045	154331	145714					PF04504(Protein of unknown function, DUF573)
A0A059PZ08	Pentatricopeptide repeat-containing protein	SHCRBa_040_D12_F_370	A0A059PZ08;A0A059Q2R5	A0A059PZ08;A0A059Q2R5	SHCRBa_040_D12_F_370;SHCRBa_044_M03_R_200	Pentatricopeptide repeat-containing protein	A0A059PZ08_9POAL;A0A059Q2R5_9POAL	2	190012	121762	51451.2	239638	298424	119286	3827540	359718	1140610	2085250	463569	289254	2209870	896850	692798	1124760	1659230	1160850					PF01535(PPR repeat);PF20431(E motif);PF14432(DYW family of nucleic acid deaminases);PF20430(E+ motif);PF13041(PPR repeat family)
A0A059PZ09	SKP1-like protein	SHCRBa_013_F04_F_200	A0A059PZ09	A0A059PZ09;T2D1Z0	SHCRBa_013_F04_F_200	SKP1-like protein	A0A059PZ09_9POAL	9	1085250	953259	725199	737710	729617	859848	906621	1757600	829261	915172	1095350	875922	937444	1019810	1072980	1101240	1087730	1002840	GO:0006511(BP:ubiquitin-dependent protein catabolic process)	K03094(SKP1)	ko04141(Protein processing in endoplasmic reticulum);ko04120(Ubiquitin mediated proteolysis);ko03083(Polycomb repressive complex);ko04310(Wnt signaling pathway);ko04341(Hedgehog signaling pathway - fly);ko04350(TGF-beta signaling pathway);ko04110(Cell cycle);ko04111(Cell cycle - yeast);ko04114(Oocyte meiosis);;;;;		PF03931(Skp1 family, tetramerisation domain);PF01466(Skp1 family, dimerisation domain)
A0A059PZ14	ER membrane protein complex subunit 7 beta-sandwich domain-containing protein	SHCRBa_179_G22_R_40	A0A059PZ14	A0A059PZ14;A0A059Q1N4;A0A059Q2Q1	SHCRBa_179_G22_R_40	ER membrane protein complex subunit 7 beta-sandwich domain-containing protein	A0A059PZ14_9POAL	14	1070780	1236000	1401320	1146410	1528320	1567110	1236190	680906	1293360	1254130	1245360	1367880	1271160	857749	1054530	1305360	1377120	1317510	GO:0016021(CC:integral component of membrane);GO:0030246(MF:carbohydrate binding)				PF09430(ER membrane protein complex subunit 7, beta-sandwich domain)
A0A059PZ20	Transporter	SHCRBa_010_J05_F_180	A0A059PZ20	A0A059PZ20	SHCRBa_010_J05_F_180	Transporter	A0A059PZ20_9POAL	5		18371.9	28747.8	17814.3	28021.5	27128.5	34176.1	9536.21	39005.8	84132.2	49914.6	17778.9	53160.7	65105.5	46381.3	49894	52652.3	49993.3	GO:0016021(CC:integral component of membrane);GO:0005506(MF:iron ion binding)
A0A059PZ21	Small ribosomal subunit protein eS1	SHCRBa_020_D23_F_270	A0A059PZ21	A0A059PZ21	SHCRBa_020_D23_F_270	Small ribosomal subunit protein eS1	A0A059PZ21_9POAL	40	12836000	13080300	13203500	13921300	16687600	15724000	11151200	7740790	10532400	12507500	11218500	12744800	10740600	9564010	7769710	12357800	13115400	12900600	GO:0006412(BP:translation);GO:0022627(CC:cytosolic small ribosomal subunit);GO:0003735(MF:structural constituent of ribosome)	K02984(RP-S3Ae)	ko03010(Ribosome);		PF01015(Ribosomal S3Ae family)
A0A059PZ26	Cysteine-rich receptor-like protein kinase	SHCRBa_160_F01_R_10	A0A059PZ26	A0A059PZ26;A0A059PZT0;A0A059PZ66	SHCRBa_160_F01_R_10	Cysteine-rich receptor-like protein kinase	A0A059PZ26_9POAL	2			33563		21507.6		35591	32115.3	42711.5			22993	46295.9						GO:0016310(BP:phosphorylation);GO:0016020(CC:membrane);GO:0016301(MF:kinase activity)				PF01657(Salt stress response/antifungal);PF07714(Protein tyrosine and serine/threonine kinase)
A0A059PZ27	DEAD-box ATP-dependent RNA helicase 13	SHCRBa_120_L03_F_220	A0A059PZ27	A0A059PZ27	SHCRBa_120_L03_F_220	DEAD-box ATP-dependent RNA helicase 13	A0A059PZ27_9POAL	4	92203.6	112252	61068.1	81911.7	46787.3	32690.9	32872.9	24619.3		37557.7	31155.4		46416.2	42858.3		34763.4	37123.8	39687.3	GO:0016787(MF:hydrolase activity);GO:0000166(MF:nucleotide binding)	K14805			PF00270(DEAD/DEAH box helicase);PF00271(Helicase conserved C-terminal domain)
A0A059PZ28	Hydroxymethylglutaryl-coenzyme A synthase C-terminal domain-containing protein	SHCRBa_160_F01_R_360	A0A059PZ28	A0A059PZ28	SHCRBa_160_F01_R_360	Hydroxymethylglutaryl-coenzyme A synthase C-terminal domain-containing protein	A0A059PZ28_9POAL	2	691233	457099	377456	403654	246177	314568	249331	490944	326632		136171	160900	59614.4	171881	222260	303444	244369	335346	GO:0008152(BP:metabolic process);GO:0003824(MF:catalytic activity)				PF08540(Hydroxymethylglutaryl-coenzyme A synthase C terminal)
A0A059PZ30	non-specific serine/threonine protein kinase	RK2.8	A0A059PZ30;A0A059PZJ7;A0A165TZL2	A0A059PZ30;A0A059PZJ7;A0A165TZL2;A0A238LNS4;A0A291I968	RK2.8;SHCRBa_001_L05_F_170;SHCRBa_029_M13_F_230	non-specific serine/threonine protein kinase	A0A059PZ30_9POAL;A0A059PZJ7_9POAL;A0A165TZL2_9POAL	13	621069	911556	951270	713983	694859	888912	670148	1132630	700449	428670	387495	507539	416947	570427	498395	613520	627999	607933	GO:2000070(BP:regulation of response to water deprivation);GO:0006468(BP:protein phosphorylation);GO:0005524(MF:ATP binding);GO:0004674(MF:protein serine/threonine kinase activity)	K14498(SNRK2)	ko04016(MAPK signaling pathway - plant);ko04075(Plant hormone signal transduction)		PF00069(Protein kinase domain)
A0A059PZ31	Anther-specific proline-rich protein APG	SHCRBa_225_M19_F_210	A0A059PZ31	A0A059PZ31	SHCRBa_225_M19_F_210	Anther-specific proline-rich protein APG	A0A059PZ31_9POAL	1				95495.8					30078.2	26066.8	51397.1		71007.5	36250.9	32969.3	38335.7	40566.6	33210	GO:0016788(MF:hydrolase activity, acting on ester bonds)				PF00657(GDSL-like Lipase/Acylhydrolase)
A0A059PZ36	Zinc finger C-x8-C-x5-C-x3-H type family protein	SHCRBa_008_B11_R_160	A0A059PZ36	A0A059PZ36	SHCRBa_008_B11_R_160	Zinc finger C-x8-C-x5-C-x3-H type family protein	A0A059PZ36_9POAL	6	63195.5	49423.5	33626.8	56169.4	30329.3	38687.3	21754.2	48941.2	17102.4		11778.3					27873.2	23900.9	16116.3	GO:0046872(MF:metal ion binding)				PF18044(CCCH-type zinc finger);PF15663(Zinc-finger containing family)
A0A059PZ38	Ribosome biogenesis protein	SHCRBa_097_O14_F_150	A0A059PZ38	A0A059PZ38	SHCRBa_097_O14_F_150	Ribosome biogenesis protein	A0A059PZ38_9POAL	6	183667	125141	97489.4	209924	111717	115665	53066.7	44322.1	58524.8	87302.5	76164.8	58171	62303.2	84910.4	70224.6	97962	87740	83913.9	GO:0032259(BP:methylation);GO:0008168(MF:methyltransferase activity)	K14568(EMG1)	ko03008(Ribosome biogenesis in eukaryotes)		PF03587(EMG1/NEP1 methyltransferase)
A0A059PZ40	RRM domain-containing protein	SHCRBa_115_J16_F_170	A0A059PZ40	A0A059PZ40	SHCRBa_115_J16_F_170	RRM domain-containing protein	A0A059PZ40_9POAL	14	204289	299054	347512	186735	194463	164644	240125	357098	218683	151942	138397	110999	165359	166012	158154	228748	234136	213214	GO:0000166(MF:nucleotide binding);GO:0003723(MF:RNA binding)	K13201			PF00076(RNA recognition motif)
A0A059PZ41	PUM-HD domain-containing protein	SHCRBa_115_J16_R_420	A0A059PZ41	A0A059PZ41;D0VLV2	SHCRBa_115_J16_R_420	PUM-HD domain-containing protein	A0A059PZ41_9POAL	11	99943.5	79739.3	68759	122160	69929.1	74422.6	61791	98056.1	53353	54538.7	49705.7	70636.8	56373.2	57990.9	73957.9	56020	77653.5	58507.3	GO:0003723(MF:RNA binding)	K17943(PUM)			PF00806(Pumilio-family RNA binding repeat)
A0A059PZ42	DUF4220 domain-containing protein	SHCRBa_159_M03_F_110	A0A059PZ42	A0A059PZ42	SHCRBa_159_M03_F_110	DUF4220 domain-containing protein	A0A059PZ42_9POAL	2	481170	313905	264078	280862	314406	238503	747034	231217	526660	761070	720672	493315	798061	763494	2091820	667430	681055	732989					PF13968(Domain of unknown function (DUF4220));PF04578(Protein of unknown function, DUF594)
A0A059PZ43	Arogenate dehydratase	SHCRBa_022_D13_R_330	A0A059PZ43;A0A059PZA1;A0A059PZM8	A0A059PZ43;A0A059PZA1;A0A059PZM8	SHCRBa_022_D13_R_330;SHCRBa_144_K17_R_40;SHCRBa_154_P17_R_40	Arogenate dehydratase	A0A059PZ43_9POAL;A0A059PZA1_9POAL;A0A059PZM8_9POAL	13	195458	264378	365691	180269	231907	247509	271922	226259	280549	159761	172425	247430	251879	167604	140221	219663	192084	229976	GO:0009094(BP:L-phenylalanine biosynthetic process);GO:0009570(CC:chloroplast stroma);GO:0047769(MF:arogenate dehydratase activity);GO:0004664(MF:prephenate dehydratase activity);GO:0016597(MF:amino acid binding)	K05359(ADT)	ko00400(Phenylalanine, tyrosine and tryptophan biosynthesis)		PF00800(Prephenate dehydratase)
A0A059PZ44	Uncharacterized protein	SHCRBa_144_K17_F_320	A0A059PZ44	A0A059PZ44	SHCRBa_144_K17_F_320	Uncharacterized protein	A0A059PZ44_9POAL	13	272776	198624	207635	139312	244419	198035	275138	362519	354575	305849	352299	396642	385023	174793	309646	317790	324569	341745
A0A059PZ47	Nuclear matrix protein	SHCRBa_019_O15_R_60	A0A059PZ47	A0A059PZ47	SHCRBa_019_O15_R_60	Nuclear matrix protein	A0A059PZ47_9POAL	15	213236	234934	179123	190125	177646	207947	253154	364622	242445	219776	209128	235044	201007	196540	219460	233178	241514	233482	GO:0009524(CC:phragmoplast);GO:0005876(CC:spindle microtubule);GO:0051011(MF:microtubule minus-end binding)				PF06694(Plant nuclear matrix protein 1 (NMP1))
A0A059PZ48	Hydrophobic seed protein domain-containing protein	SHCRBa_181_K17_R_210	A0A059PZ48	A0A059PZ48	SHCRBa_181_K17_R_210	Hydrophobic seed protein domain-containing protein	A0A059PZ48_9POAL	2	882015	299213	588166	480836	512503	729427	345570	296142	280821	488435	398270	513449	166134	233733	200908	268054	442387	314655	GO:0009506(CC:plasmodesma);GO:0009535(CC:chloroplast thylakoid membrane);GO:0048046(CC:apoplast)				PF14547(Hydrophobic seed protein)
A0A059PZ49	Disulfide isomerase	SHCRBa_036_F18_R_170	A0A059PZ49	A0A059PZ49	SHCRBa_036_F18_R_170	Disulfide isomerase	A0A059PZ49_9POAL	19	857647	1012110	994362	727339	1242670	974541	941291	560617	928049	967371	1061710	903481	793696	696167	699788	999734	971214	1015610	GO:0045454(BP:cell redox homeostasis);GO:0016021(CC:integral component of membrane);GO:0016853(MF:isomerase activity);GO:0005623(NA:NA)	K09580(PDIA1)	ko04141(Protein processing in endoplasmic reticulum)		PF00085(Thioredoxin);PF13848(Thioredoxin-like domain)
A0A059PZ53	Transcription regulatory protein	SHCRBa_102_M12_F_10	A0A059PZ53	A0A059PZ53	SHCRBa_102_M12_F_10	Transcription regulatory protein	A0A059PZ53_9POAL	12	133509	184598	149970	195121	80974.3	124194	146135	238116	128429	99921.5	87693.4	82072.4	104526	127891	129045	157442	137909	141675					PF04054(CCR4-Not complex component, Not1)
A0A059PZ54	Agenet domain-containing protein	SHCRBa_102_M12_R_320	A0A059PZ54	A0A059PZ54	SHCRBa_102_M12_R_320	Agenet domain-containing protein	A0A059PZ54_9POAL	24	427054	244775	198844	475419	230730	220673	148936	217800	112241	192835	150793	143494	142931	150314	105625	183287	197447	197380					PF05641(Agenet domain)
A0A059PZ56	DUF538 family protein	SHCRBa_021_C22_R_120	A0A059PZ56;A0A059PZY1;A0A059Q1P0;A0A059Q270	A0A059PZ56;A0A059PZY1;A0A059Q1P0;A0A059Q270	SHCRBa_021_C22_R_120;SHCRBa_045_A10_F_40;SHCRBa_107_N16_F_50;SHCRBa_149_E16_R_130	DUF538 family protein	A0A059PZ56_9POAL;A0A059PZY1_9POAL;A0A059Q1P0_9POAL;A0A059Q270_9POAL	2	48203.5	37275.1	1022.79	39896.2	20693.1	22792.5	8413.36			6141.45	10611.4	11522.7	16284.4	4946.92	4854.41	10748.1	10226.6	7345.75					PF04398(Protein of unknown function, DUF538)
A0A059PZ57	GrpE protein homolog	SHCRBa_185_O22_R_90	A0A059PZ57	A0A059PZ57	SHCRBa_185_O22_R_90	GrpE protein homolog	A0A059PZ57_9POAL	13	229808	280078	290099	237003	308986	330783	214016	115893	258588	313904	262110	280682	288791	276710	260839	304087	307750	295010	GO:0005515(MF:protein binding)				PF01025(GrpE)
A0A059PZ60	50S ribosomal protein L18	SHCRBa_024_H17_R_180	A0A059PZ60	A0A059PZ60	SHCRBa_024_H17_R_180	50S ribosomal protein L18	A0A059PZ60_9POAL	2	115842	94763.5	78408.6	90939.7	90264	82563.8	95998.7	78685.6	91356.4	56198.2	55641.8	84607.3	64414.3	59557.3	64690.3	80494	79004.1	78699	GO:0006412(BP:translation);GO:0005840(CC:ribosome);GO:0003735(MF:structural constituent of ribosome)				PF00861(Ribosomal L18 of archaea, bacteria, mitoch. and chloroplast)
A0A059PZ63	Pre-mRNA-splicing factor	SHCRBa_261_O20_F_50	A0A059PZ63	A0A059PZ63	SHCRBa_261_O20_F_50	Pre-mRNA-splicing factor	A0A059PZ63_9POAL	11	341897	271589	258118	292836	219710	268099	148257	231015	160102	152952	158264	150228	162375	163727	157486	195002	207881	201036	GO:0042742(BP:defense response to bacterium);GO:0006397(BP:mRNA processing);GO:0050832(BP:defense response to fungus);GO:0005730(CC:nucleolus);GO:0009870(NA:NA);GO:0010204(NA:NA)	K12861(BCAS2)	ko03040(Spliceosome)		PF05700(Breast carcinoma amplified sequence 2 (BCAS2))
A0A059PZ64	RNA binding protein	SHCRBa_261_O20_R_230	A0A059PZ64	A0A059PZ64	SHCRBa_261_O20_R_230	RNA binding protein	A0A059PZ64_9POAL	12	398447	466954	366931	516232	374192	422974	298285	411153	272550	311516	304542	352926	280310	304014	227234	353589	352306	357365	GO:0097159(MF:organic cyclic compound binding);GO:1901363(MF:heterocyclic compound binding)	K12741(HNRNPA1_3)	ko03040(Spliceosome);		PF00076(RNA recognition motif)
A0A059PZ70	phosphoribosylglycinamide formyltransferase 1	SHCRBa_145_O09_F_50	A0A059PZ70	A0A059PZ70	SHCRBa_145_O09_F_50	phosphoribosylglycinamide formyltransferase 1	A0A059PZ70_9POAL	10	168405	196809	144307	234516	177628	174700	131530	63251.2	129364	188809	184545	170803	141954	137172	120162	180398	163198	168666	GO:0003824(MF:catalytic activity)	K00601(E2.1.2.2)	ko00230(Purine metabolism);ko00670(One carbon pool by folate)		PF00551(Formyl transferase)
A0A059PZ71	t-SNARE coiled-coil homology domain-containing protein	SHCRBa_028_H13_F_130	A0A059PZ71	A0A059PZ71	SHCRBa_028_H13_F_130	t-SNARE coiled-coil homology domain-containing protein	A0A059PZ71_9POAL	3	52868.2	46783.6	48065.1	32250.8	57844.6	62663.9	37076.9	37854.5	42966.4	43149.7	41982.2	52374.4	31514.8	33310.4	33766.9	44755.3	45248.5	38608.8	GO:0016021(CC:integral component of membrane)	K08505(SFT1)	ko04130(SNARE interactions in vesicular transport)
A0A059PZ72	Transcription factor	SHCRBa_033_B15_F_190	A0A059PZ72	A0A059PZ72	SHCRBa_033_B15_F_190	Transcription factor	A0A059PZ72_9POAL	1	15831.8	16481	14851	17890.8	20646.2	8493.34	6104.65	2994.9		16465	17383.9	11566.4		4646.66	8576.73	11609.7	5543.18	10251	GO:0006355(BP:regulation of transcription, DNA-templated);GO:0043565(MF:sequence-specific DNA binding);GO:0003700(MF:DNA-binding transcription factor activity)				PF00170(bZIP transcription factor)
A0A059PZ74	phosphoglucomutase (alpha-D-glucose-1,6-bisphosphate-dependent)	SHCRBa_018_K13_F_200	A0A059PZ74	A0A059PZ74	SHCRBa_018_K13_F_200	phosphoglucomutase (alpha-D-glucose-1,6-bisphosphate-dependent)	A0A059PZ74_9POAL	60	6938920	6394070	7019330	4586040	7738280	6972770	9229310	4610600	9960920	10738900	10006400	10930300	10127300	9437100	9735200	9849440	10178300	10395100	GO:0006006(BP:glucose metabolic process);GO:0005737(CC:cytoplasm);GO:0000287(MF:magnesium ion binding);GO:0004614(MF:phosphoglucomutase activity)	K01835(pgm)	ko01250(Biosynthesis of nucleotide sugars);ko00010(Glycolysis / Gluconeogenesis);ko00030(Pentose phosphate pathway);ko00052(Galactose metabolism);ko00500(Starch and sucrose metabolism);ko00520(Amino sugar and nucleotide sugar metabolism);ko00230(Purine metabolism);ko00521(Streptomycin biosynthesis)		PF02878(Phosphoglucomutase/phosphomannomutase, alpha/beta/alpha domain I);PF02879(Phosphoglucomutase/phosphomannomutase, alpha/beta/alpha domain II);PF02880(Phosphoglucomutase/phosphomannomutase, alpha/beta/alpha domain III)
A0A059PZ75	Succinate--CoA ligase [ADP-forming] subunit alpha, mitochondrial	SHCRBa_028_H13_R_330	A0A059PZ75	A0A059PZ75	SHCRBa_028_H13_R_330	Succinate--CoA ligase [ADP-forming] subunit alpha, mitochondrial	A0A059PZ75_9POAL	24	1789830	1517740	1962050	1975470	1785170	1343170	2390200	1473920	2160330	2316820	2165080	1869510	3033480	2565330	2365490	2389230	2414020	2318650	GO:0008152(BP:metabolic process);GO:0016874(MF:ligase activity);GO:0048037(NA:NA)	K01899(LSC1)	ko00020(Citrate cycle (TCA cycle));ko00640(Propanoate metabolism)		PF02629(CoA binding domain);PF00549(CoA-ligase)
A0A059PZ76	Uncharacterized protein	SHCRBa_062_I05_F_60	A0A059PZ76	A0A059PZ76	SHCRBa_062_I05_F_60	Uncharacterized protein	A0A059PZ76_9POAL	1		62488	50332.5		42925.4	78631.4	31981.8	42045.2	53013.7	44981	42211.1		31753.6	49093.8	54680.8	56461.2	47753.8	57206.4
A0A059PZ77	Transport protein	SHCRBa_260_N14_R_160	A0A059PZ77	A0A059PZ77	SHCRBa_260_N14_R_160	Transport protein	A0A059PZ77_9POAL	10	196277	286703	319425	231029	367450	308140	247639	164311	242901	286734	237926	312961	229699	190159	221384	277779	258921	270819	GO:0016021(CC:integral component of membrane)	K08497(SEC20)	ko04130(SNARE interactions in vesicular transport)		PF03908(Sec20)
A0A059PZ79	Reticulon-like protein	SHCRBa_127_N06_F_30	A0A059PZ79	A0A059PZ79	SHCRBa_127_N06_F_30	Reticulon-like protein	A0A059PZ79_9POAL	8	102580	250370	290341	77811.8	366189	255412	328833	184049	260305	403786	439334	485810	274802	323270	232317	334595	274210	332499	GO:0005783(CC:endoplasmic reticulum);GO:0044425(NA:NA)				PF02453(Reticulon)
A0A059PZ82	Protein kinase domain-containing protein	SHCRBa_127_N06_R_400	A0A059PZ82	A0A059PZ82	SHCRBa_127_N06_R_400	Protein kinase domain-containing protein	A0A059PZ82_9POAL	2	344367	270265	182422	558120	388180	229559	3865940	666751	882941	2804990	712217	345542	4510400	1550280	1707770	2649500	2067940	2159430	GO:0005488(MF:binding);GO:0016301(MF:kinase activity)				PF13947(Wall-associated receptor kinase galacturonan-binding);PF07714(Protein tyrosine and serine/threonine kinase)
A0A059PZ83	Replication protein A subunit	SHCRBa_083_K20_F_130	A0A059PZ83;A0A059PZ88;A0A059PZL5;A0A059Q226	A0A059PZ83;A0A059PZ88;A0A059PZL5;A0A059Q134;A0A059Q226	SHCRBa_083_K20_F_130;SHCRBa_127_L16_R_50;SHCRBa_218_D02_F_150;SHCRBa_252_E12_F_380	Replication protein A subunit	A0A059PZ83_9POAL;A0A059PZ88_9POAL;A0A059PZL5_9POAL;A0A059Q226_9POAL	4	62003.3	23396		87482.6	16859	11097.6				12708.8						17155.3	22636.3	11796.3	GO:0006310(BP:DNA recombination);GO:0006281(BP:DNA repair);GO:0006260(BP:DNA replication);GO:0005634(CC:nucleus);GO:0003677(MF:DNA binding)	K07466(RFA1)	ko03030(DNA replication);ko03420(Nucleotide excision repair);ko03430(Mismatch repair);ko03440(Homologous recombination);ko03460(Fanconi anemia pathway)		PF04057(Replication factor-A protein 1, N-terminal domain);PF08646(Replication factor-A C terminal domain);PF01336(OB-fold nucleic acid binding domain);PF16900(Replication protein A OB domain)
A0A059PZ84	Uncharacterized protein	SHCRBa_163_G19_R_90	A0A059PZ84	A0A059PZ84	SHCRBa_163_G19_R_90	Uncharacterized protein	A0A059PZ84_9POAL	4	209583	129726	191323	156710	126126	197339	50664.1	64856	77119.8	87237.2	87877.8	104474	72495.5	37632.9		66096.1	112377	104562
A0A059PZ90	Cytochrome P450	SHCRBa_046_L16_R_20	A0A059PZ90	A0A059PZ90	SHCRBa_046_L16_R_20	Cytochrome P450	A0A059PZ90_9POAL	4	39839.3	36800.6	40717.4	53484.3	34581.8	45175.9	28364.1	12787.3	30373.2	36382.5	30043.2	39591.2	25669.6	27332.9	12438.7	36952.4	38905.9	36267.7	GO:0016021(CC:integral component of membrane);GO:0020037(MF:heme binding);GO:0016705(MF:oxidoreductase activity, acting on paired donors, with incorporation or reduction of molecular oxygen);GO:0004497(MF:monooxygenase activity);GO:0005506(MF:iron ion binding);GO:0055114(NA:NA)				PF00067(Cytochrome P450)
A0A059PZ91	Glycosyltransferase	SHCRBa_260_G14_R_180	A0A059PZ91	A0A059PZ91	SHCRBa_260_G14_R_180	Glycosyltransferase	A0A059PZ91_9POAL	2	224284	222301	256007	199009	228310	254271	347496	223207	186044	178717	187541	174722	215911	239613	297718	217803	248426	197932	GO:0016757(MF:glycosyltransferase activity)				PF00201(UDP-glucoronosyl and UDP-glucosyl transferase)
A0A059PZ94	Thiol disulfide interchange protein	SHCRBa_028_E10_F_130	A0A059PZ94	A0A059PZ94	SHCRBa_028_E10_F_130	Thiol disulfide interchange protein	A0A059PZ94_9POAL	6	148664	141595	128659	140712	128506	156151	72930.8	16880	101746	140047	134045	116590	90892.9	89084.5	75635.2	122503	107144	106407	GO:0044710(NA:NA)				PF00085(Thioredoxin)
A0A059PZ95	Plastoquinol-plastocyanin reductase	SHCRBa_028_E10_R_260	A0A059PZ95	A0A059PZ95	SHCRBa_028_E10_R_260	Plastoquinol-plastocyanin reductase	A0A059PZ95_9POAL	1	12689	15620.3	15753.6	12157.9	11854	13021.9	7548.11	9731.06	22772.6	24495.3	24251.7	20715.6	9474.07	13964.3	7278.65	13646.1	13483.4	16715.7	GO:0016021(CC:integral component of membrane);GO:0009512(CC:cytochrome b6f complex)				PF08041(PetM family of cytochrome b6f complex subunit 7)
A0A059PZ98	Photosystem I reaction center subunit VI	SHCRBa_027_N23_R_290	A0A059PZ98	A0A059PZ98	SHCRBa_027_N23_R_290	Photosystem I reaction center subunit VI	A0A059PZ98_9POAL	5	700505	1323740	1236620	696708	1210450	2124270	970589	858572	1892620	3421900	2479510	1166750	2234680	2877100	1680630	1864770	1776840	2231780	GO:0015979(BP:photosynthesis);GO:0009538(CC:photosystem I reaction center);GO:0016021(CC:integral component of membrane);GO:0009535(CC:chloroplast thylakoid membrane)	K02695(psaH)	ko00195(Photosynthesis)		PF03244(Photosystem I reaction centre subunit VI)
A0A059PZA6	15-cis-phytoene synthase	SHCRBa_119_B13_R_60	A0A059PZA6	A0A059PZA6	SHCRBa_119_B13_R_60	15-cis-phytoene synthase	A0A059PZA6_9POAL	5	117895	64386.8	66510.5	69137.7	69174.3	73090.2	45181.2	37104.1	53489.7	41044.5	36005.9	71948.3	48043.1	42174	55552.1	39727.2	47721.2	46449.9	GO:0008299(BP:isoprenoid biosynthetic process);GO:0009536(CC:plastid);GO:0016765(MF:transferase activity, transferring alkyl or aryl (other than methyl) groups)	K02291(crtB)	ko00906(Carotenoid biosynthesis)		PF00494(Squalene/phytoene synthase)
A0A059PZA8	RNA-binding protein	SHCRBa_107_M24_F_220	A0A059PZA8	A0A059PZA8;A0A059PYR1	SHCRBa_107_M24_F_220	RNA-binding protein	A0A059PZA8_9POAL	6	120681	68452.9	72242.8	70449.3	61025.8	61323.2	44654.8	83453	68597	80191.5	75968.7	118146	49942.6	71445	89980.9	96569.3	82588.1	103453	GO:0090501(BP:RNA phosphodiester bond hydrolysis);GO:0042254(BP:ribosome biogenesis)	K11883(NOB1)	ko03008(Ribosome biogenesis in eukaryotes)		PF17146(PIN domain of ribonuclease);PF08772(Nin one binding (NOB1) Zn-ribbon like)
A0A059PZB0	Catalase	SHCRBa_017_P09_R_10	A0A059PZB0;A0A059PZL6;A0A059Q0Q4	A0A059PYZ3;A0A059PZB0;A0A059PZB9;A0A059PZL6;A0A059Q0Q4;A0A067ZYH9	SHCRBa_017_P09_R_10;SHCRBa_062_L04_R_10;SHCRBa_107_M24_F_340	Catalase	A0A059PZB0_9POAL;A0A059PZL6_9POAL;A0A059Q0Q4_9POAL	31	159254	269095	345902	199881	213281	425043	1152800	586970	1587950	3182170	3733270	1427120	4924140	8505550	6008230	3535580	3367260	3441740	GO:0098869(BP:cellular oxidant detoxification);GO:0006979(BP:response to oxidative stress);GO:0042744(BP:hydrogen peroxide catabolic process);GO:0005739(CC:mitochondrion);GO:0046872(MF:metal ion binding);GO:0020037(MF:heme binding);GO:0004096(MF:catalase activity);GO:0055114(NA:NA)	K03781(katE)	ko00630(Glyoxylate and dicarboxylate metabolism);ko00380(Tryptophan metabolism);ko04016(MAPK signaling pathway - plant);ko04011(MAPK signaling pathway - yeast);ko04068(FoxO signaling pathway);ko04146(Peroxisome);;;;;;		PF06628(Catalase-related immune-responsive);PF00199(Catalase)
A0A059PZB2	DNA-binding protein RHL1	SHCRBa_119_B13_F_420	A0A059PZB2	A0A059PZB2	SHCRBa_119_B13_F_420	DNA-binding protein RHL1	A0A059PZB2_9POAL	4	87921.2	70485.8	48230.7	126752	49807.5	41746.8	20924.2	26625	18952.4	21126.7	28818.4	24471.5	21982.4	26714.5	19541.1	37277.1	34687	36246.2
A0A059PZB4	non-specific serine/threonine protein kinase	SHCRBa_121_A07_F_10	A0A059PZB4	A0A059PZB4	SHCRBa_121_A07_F_10	non-specific serine/threonine protein kinase	A0A059PZB4_9POAL	15	83218	51182.1	41432.9	95413.7	48253.6	114436	202307	122017	172654	123973	136109	92753	155405	108516	108715	150948	146253	122250	GO:0007275(BP:multicellular organism development);GO:0009987(BP:cellular process);GO:0016020(CC:membrane);GO:0016301(MF:kinase activity);GO:0097159(MF:organic cyclic compound binding)				PF08263(Leucine rich repeat N-terminal domain);PF20141(Brassinosteroid receptor island domain);PF00069(Protein kinase domain);PF13516(Leucine Rich repeat);PF00560(Leucine Rich Repeat);PF13855(Leucine rich repeat)
A0A059PZB6	Serine esterase family protein	SHCRBa_160_F12_F_20	A0A059PZB6	A0A059PZB6	SHCRBa_160_F12_F_20	Serine esterase family protein	A0A059PZB6_9POAL	4	71545.7	81188.1	93355.2	64945	75138.9	68385	77002.4	80000.9	80889.2	74931.5	74269.5	60379	69493.2	61089.8	76202.1	78732.6	79054	82939.4					PF05057(Putative serine esterase (DUF676))
A0A059PZB8	Uncharacterized protein	SHCRBa_258_I03_R_140	A0A059PZB8	A0A059PZB8;A0A059Q1W1;A0A059Q273	SHCRBa_258_I03_R_140	Uncharacterized protein	A0A059PZB8_9POAL	4	114524	182599	173884	118888	131142	132736	144807	238449	173452	131602	144395	109819	93370.6	139954	168848	149775	154425	135589	GO:0016310(BP:phosphorylation);GO:0016020(CC:membrane);GO:0004672(MF:protein kinase activity)				PF01657(Salt stress response/antifungal);PF07714(Protein tyrosine and serine/threonine kinase)
A0A059PZC2	VWFA domain-containing protein	SHCRBa_019_K12_F_240	A0A059PZC2	A0A059PZC2	SHCRBa_019_K12_F_240	VWFA domain-containing protein	A0A059PZC2_9POAL	1		498830	427472		701336	909786	592978	216599	478424	768215	640224		502778	494236	467373	543038	543561	538974					PF00092(von Willebrand factor type A domain)
A0A059PZC9	Cleavage and polyadenylation specificity factor subunit	SHCRBa_014_A20_F_120	A0A059PZC9	A0A059PZC9	SHCRBa_014_A20_F_120	Cleavage and polyadenylation specificity factor subunit	A0A059PZC9_9POAL	19	161551	138479	126251	194407	73329.4	106175	105831	127543	67641.7	85086.1	77418.4	62723.7	73974.3	109449	81588.4	99679.4	102430	99742.7		K14401(CPSF1)	ko03015(mRNA surveillance pathway)		PF10433(Mono-functional DNA-alkylating methyl methanesulfonate N-term);PF03178(CPSF A subunit region)
A0A059PZD0	Heptahelical transmembrane protein ADIPOR1	SHCRBa_001_G20_F_160	A0A059PZD0;A0A059Q0A7;A0A059Q0M9;A0A059Q0X6	A0A059PZD0;A0A059Q0A7;A0A059Q0M9;A0A059Q0X6	SHCRBa_001_G20_F_160;SHCRBa_014_G09_R_50;SHCRBa_063_N24_F_260;SHCRBa_179_G22_F_140	Heptahelical transmembrane protein ADIPOR1	A0A059PZD0_9POAL;A0A059Q0A7_9POAL;A0A059Q0M9_9POAL;A0A059Q0X6_9POAL	2					12017.8		10914.6	27473.7	12488.8		8255.47		20332.1	14149		9050.84	16103.7	14375.1		K07297(ADIPOR)	ko04152(AMPK signaling pathway);;;ko04936(Alcoholic liver disease);		PF03006(Haemolysin-III related)
A0A059PZD3	Replication protein A subunit	SHCRBa_022_O20_R_170	A0A059PZD3;A0A059Q210	A0A059PZD3;A0A059Q052;A0A059Q210;A0A059Q228	SHCRBa_022_O20_R_170;SHCRBa_227_O17_R_60	Replication protein A subunit	A0A059PZD3_9POAL;A0A059Q210_9POAL	1		80713.8	45242.7		37896.4	66391.8	32575.3	76570.2	31138		15995.3		23702.5	19653.8		23113.7	31264	34596.7	GO:0007141(BP:male meiosis I);GO:0006281(BP:DNA repair);GO:0051026(BP:chiasma assembly);GO:0006260(BP:DNA replication);GO:0048232(BP:male gamete generation);GO:0009555(BP:pollen development);GO:0003677(MF:DNA binding);GO:0000790(NA:NA)	K07466(RFA1)	ko03030(DNA replication);ko03420(Nucleotide excision repair);ko03430(Mismatch repair);ko03440(Homologous recombination);ko03460(Fanconi anemia pathway)		PF01336(OB-fold nucleic acid binding domain);PF04057(Replication factor-A protein 1, N-terminal domain);PF16900(Replication protein A OB domain);PF08646(Replication factor-A C terminal domain)
A0A059PZD4	Uncharacterized protein	SHCRBa_161_O13_R_110	A0A059PZD4	A0A059PZD4;A0A059PZP7;A0A059Q037;A0A059Q1T7	SHCRBa_161_O13_R_110	Uncharacterized protein	A0A059PZD4_9POAL	2	297346	36076.9	30159.8		90993.5	45225.1	556500	620751	450693		155445	315853	252588	115048	80268.5	216872	313501	340822					PF00560(Leucine Rich Repeat)
A0A059PZE8	Vacuolar protein sorting-associated protein	SHCRBa_261_H05_R_30	A0A059PZE8	A0A059PZE8	SHCRBa_261_H05_R_30	Vacuolar protein sorting-associated protein	A0A059PZE8_9POAL	35	158004	177101	192550	135294	88784.3	149430	196688	383612	186527	115413	121564	124016	143813	144357	143283	175039	159440	163991		K20298			PF20655(Vps52, C-terminal);PF04129(Vps52/Sac2 family, coiled-coil)
A0A059PZE9	Glucose-1-phosphate adenylyltransferase	SHCRBa_027_I16_R_250	A0A059PZE9;A0A059Q1S0	A0A059PZE9;A0A059Q1S0	SHCRBa_027_I16_R_250;SHCRBa_119_J13_R_150	Glucose-1-phosphate adenylyltransferase	A0A059PZE9_9POAL;A0A059Q1S0_9POAL	2		43307.1	64869.1	29306.6	59087.9	57000.6	58486	25794	67897.3	125439	100320	46651.8	86509.3	115793	117449	71513.4	77305.5	90350.2	GO:0019252(BP:starch biosynthetic process);GO:0005978(BP:glycogen biosynthetic process);GO:0009507(CC:chloroplast);GO:0005524(MF:ATP binding);GO:0008878(MF:glucose-1-phosphate adenylyltransferase activity)	K00975(glgC)	ko01250(Biosynthesis of nucleotide sugars);ko00500(Starch and sucrose metabolism);ko00520(Amino sugar and nucleotide sugar metabolism);ko02026(Biofilm formation - Escherichia coli)		PF00483(Nucleotidyl transferase)
A0A059PZF3	Endoplasmic oxidoreductin-1	SHCRBa_119_J13_F_380	A0A059PZF3	A0A059PZF3;A0A059PZU6	SHCRBa_119_J13_F_380	Endoplasmic oxidoreductin-1	A0A059PZF3_9POAL	14	314042	296056	304293	331180	335021	324914	217034	147681	238792	142978	151633	218438	159552	102009	98440.2	207601	199099	208809	GO:0016021(CC:integral component of membrane);GO:0005783(CC:endoplasmic reticulum);GO:0016671(MF:oxidoreductase activity, acting on a sulfur group of donors, disulfide as acceptor);GO:0003756(MF:protein disulfide isomerase activity);GO:0055114(NA:NA)	K10950(ERO1L)	ko04141(Protein processing in endoplasmic reticulum);;		PF04137(Endoplasmic Reticulum Oxidoreductin 1 (ERO1))
A0A059PZF4	GTP-binding nuclear protein	SHCRBa_265_I24_F_300	A0A059PZF4	A0A059PZF4;A0A059Q1F5	SHCRBa_265_I24_F_300	GTP-binding nuclear protein	A0A059PZF4_9POAL	19	5540130	6001990	6901490	6190620	6258900	4962720	11395700	11691700	9227930	6672520	8132250	6887700	10035200	10805300	13390800	10061900	9312680	9369000	GO:0006913(BP:nucleocytoplasmic transport);GO:0006886(BP:intracellular protein transport);GO:0007264(BP:small GTPase mediated signal transduction);GO:0005634(CC:nucleus);GO:0005525(MF:GTP binding);GO:0003924(MF:GTPase activity)	K07936(RAN)	ko03013(Nucleocytoplasmic transport);ko03008(Ribosome biogenesis in eukaryotes);ko03250(Viral life cycle - HIV-1);		PF00071(Ras family)
A0A059PZF6	Uncharacterized protein	SHCRBa_040_O01_R_30	A0A059PZF6	A0A059PZF6;A0A059Q2U3	SHCRBa_040_O01_R_30	Uncharacterized protein	A0A059PZF6_9POAL	3	300587	276922	263634	165496	423251	370502	404211	227319	364183	566637	454591	373688	565755	450717	455245	474805	491269	448990					PF05701(Weak chloroplast movement under blue light)
A0A059PZF8	Peroxidase	SHCRBa_031_P04_R_120	A0A059PZF8	A0A059PZF8	SHCRBa_031_P04_R_120	Peroxidase	A0A059PZF8_9POAL	4	205405	115170	74766.7	103177	80307	130379										33937.5	34556.3	33953.5	GO:0098869(BP:cellular oxidant detoxification);GO:0006979(BP:response to oxidative stress);GO:0046872(MF:metal ion binding);GO:0020037(MF:heme binding);GO:0004601(MF:peroxidase activity);GO:0055114(NA:NA)	K00430(E1.11.1.7)	ko00940(Phenylpropanoid biosynthesis)		PF00141(Peroxidase)
A0A059PZG0	Adenosylhomocysteinase	SAHH	A0A059PZG0;A0A1U8YLG7	A0A059PZG0;A0A1U8YLG7	SAHH;SHCRBa_028_G23_F_100	Adenosylhomocysteinase	A0A059PZG0_9POAL;A0A1U8YLG7_SACOF	60	4912290	6933900	7348410	4337060	5494650	5749000	17278400	15036200	17915800	12442100	13497700	12553000	15298700	18461000	16330100	15086300	15601000	15345500	GO:0006730(BP:one-carbon metabolic process);GO:0004013(MF:adenosylhomocysteinase activity)	K01251(AHCY)	ko00270(Cysteine and methionine metabolism)		PF05221(S-adenosyl-L-homocysteine hydrolase);PF00670(S-adenosyl-L-homocysteine hydrolase, NAD binding domain)
A0A059PZG4	Cellulose synthase	SHCRBa_170_C07_R_370	A0A059PZG4	A0A059PZG4;A0A385JKA1	SHCRBa_170_C07_R_370	Cellulose synthase	A0A059PZG4_9POAL	31	978538	1839290	2114610	1115080	987325	1235240	1373790	3446910	1679730	1253260	1371220	1144950	1033750	898315	1314680	1264900	1442860	1271470	GO:0071555(BP:cell wall organization);GO:0030244(BP:cellulose biosynthetic process);GO:0005886(CC:plasma membrane);GO:0016021(CC:integral component of membrane);GO:0046872(MF:metal ion binding);GO:0016760(MF:cellulose synthase (UDP-forming) activity)	K10999			PF03552(Cellulose synthase);PF14569(Zinc-binding RING-finger)
A0A059PZG7	MYB-related protein	SHCRBa_022_O20_F_160a	A0A059PZG7;A0A059PZK0;A0A059Q096;A0A059Q1M8;A0A059Q2J9;A0A059Q2Z9;A0A0A8KAG7;A0A0C6WCL5	A0A059PZE6;A0A059PZG7;A0A059PZK0;A0A059PZN3;A0A059Q096;A0A059Q1M8;A0A059Q2J9;A0A059Q2Z9;A0A0A8KAG7;A0A0C6WCL5	SHCRBa_022_O20_F_160a;SHCRBa_035_B09_F_190;SHCRBa_053_L01_F_270;SHCRBa_117_K09_F_220;SHCRBa_196_O13_F_490;SHCRBa_227_O17_F_50;myb46;scMYB64	MYB-related protein	A0A059PZG7_9POAL;A0A059PZK0_9POAL;A0A059Q096_9POAL;A0A059Q1M8_9POAL;A0A059Q2J9_9POAL;A0A059Q2Z9_9POAL;A0A0A8KAG7_SACOF;A0A0C6WCL5_9POAL	1	215156	217358	209927	214452	265847	263973	141347	80222.1	159690	136139	118054	158655	143395	113668	94438	160211	157683	156059	GO:0003677(MF:DNA binding)				PF00249(Myb-like DNA-binding domain)
A0A059PZH1	non-reducing end alpha-L-arabinofuranosidase	SHCRBa_026_H12_F_40	A0A059PZH1	A0A059PZH1	SHCRBa_026_H12_F_40	non-reducing end alpha-L-arabinofuranosidase	A0A059PZH1_9POAL	26	453911	710696	775994	413385	971726	719360	1486120	379980	1165690	2045310	3031110	2943160	3265890	1829070	2406700	1907890	1882190	1838470	GO:0046373(BP:L-arabinose metabolic process);GO:0046556(MF:alpha-L-arabinofuranosidase activity)	K01209(abfA)	ko00520(Amino sugar and nucleotide sugar metabolism)		PF06964(Alpha-L-arabinofuranosidase C-terminal domain)
A0A059PZH3	SNARE	SHCRBa_040_D12_R_20	A0A059PZH3	A0A059PZH3	SHCRBa_040_D12_R_20	SNARE	A0A059PZH3_9POAL	23	1479370	1470300	1650750	1098100	1902710	1735190	2550740	2222900	2545010	1984370	2623440	2870590	2387990	1843900	1904640	2110010	2202460	2204020	GO:0016021(CC:integral component of membrane)	K08494			PF03908(Sec20)
A0A059PZI4	60S ribosomal protein L23	SHCRBa_043_A03_F_450	A0A059PZI4	A0A059PZI4	SHCRBa_043_A03_F_450	60S ribosomal protein L23	A0A059PZI4_9POAL	11	13554800	10735400	8837740	15366300	10562300	9414040	8595770	5325900	7479310	9469230	8522760	10200600	7389860	8390650	7098430	10288500	10373800	10631800	GO:0006412(BP:translation);GO:0005840(CC:ribosome);GO:0016021(CC:integral component of membrane);GO:0003735(MF:structural constituent of ribosome)	K02894(RP-L23e)	ko03010(Ribosome);		PF00238(Ribosomal protein L14p/L23e)
A0A059PZI7	Carboxypeptidase	SHCRBa_013_P09_R_10	A0A059PZI7	A0A059PZI7	SHCRBa_013_P09_R_10	Carboxypeptidase	A0A059PZI7_9POAL	6	92933.2	173286	209785	139166	201182	134213	209357	181652	213130	103618	158984	180483	188438	114407	132073	187265	167791	181674	GO:0010082(BP:regulation of root meristem growth);GO:0006508(BP:proteolysis);GO:0016021(CC:integral component of membrane);GO:0004181(MF:metallocarboxypeptidase activity);GO:0008270(MF:zinc ion binding)	K07752			PF00246(Zinc carboxypeptidase)
A0A059PZI8	Serine-threonine kinase receptor-associated protein	SHCRBa_159_J23_F_580	A0A059PZI8	A0A059PZI8	SHCRBa_159_J23_F_580	Serine-threonine kinase receptor-associated protein	A0A059PZI8_9POAL	22	573674	597204	623769	571838	519975	558348	723257	858717	780106	467140	496012	615922	620963	645736	578982	670751	661914	661699	GO:0016310(BP:phosphorylation);GO:0016301(MF:kinase activity)	K13137			PF00400(WD domain, G-beta repeat)
A0A059PZI9	Wall-associated kinase	SHCRBa_017_P09_R_150	A0A059PZI9	A0A059PZI9;A0A059Q2L7	SHCRBa_017_P09_R_150	Wall-associated kinase	A0A059PZI9_9POAL	3	975865	941866	1037610	1121420	1062010	1035400	1009310	429591	838505	659637	861489	1046470	703610	558123	679369	710172	924204	852850	GO:0005488(MF:binding);GO:0016301(MF:kinase activity)				PF07645(Calcium-binding EGF domain);PF13947(Wall-associated receptor kinase galacturonan-binding);PF00069(Protein kinase domain)
A0A059PZJ0	Pectate lyase	SHCRBa_013_P09_R_140	A0A059PZJ0	A0A059PZJ0	SHCRBa_013_P09_R_140	Pectate lyase	A0A059PZJ0_9POAL	2		19136.4	18319.7		12433.4	30081	8072.96						9842.06						GO:0045490(BP:pectin catabolic process);GO:0046872(MF:metal ion binding);GO:0030570(MF:pectate lyase activity)	K01728(pel)	ko00040(Pentose and glucuronate interconversions);ko02024(Quorum sensing)		PF00544(Pectate lyase);PF04431(Pectate lyase, N terminus)
A0A059PZJ1	1-phosphatidylinositol 4-kinase	SHCRBa_097_O14_R_250	A0A059PZJ1	A0A059PZJ1	SHCRBa_097_O14_R_250	1-phosphatidylinositol 4-kinase	A0A059PZJ1_9POAL	1		513048	553790	116898	287791	427604	607626	1084070	576472	263746	258853	229276	287698	271936	336192	399763	384730	381688	GO:0016310(BP:phosphorylation);GO:0016020(CC:membrane);GO:0016301(MF:kinase activity)				PF00240(Ubiquitin family);PF00454(Phosphatidylinositol 3- and 4-kinase)
A0A059PZJ3	Zinc finger Ran-binding domain-containing protein	SHCRBa_044_M03_F_70	A0A059PZJ3	A0A059PZJ3	SHCRBa_044_M03_F_70	Zinc finger Ran-binding domain-containing protein	A0A059PZJ3_9POAL	4	261453	156871	108594	152703	124119	120964	96377.9	72111.5	109622	146986	107218	124081	70011.4	80419.6	128095	109383	139700	119477	GO:0005524(MF:ATP binding)	K14440			PF00176(SNF2-related domain)
A0A059PZJ4	Uncharacterized protein	SHCRBa_013_P09_R_280	A0A059PZJ4	A0A059PZJ4	SHCRBa_013_P09_R_280	Uncharacterized protein	A0A059PZJ4_9POAL	2							10612.8		6486.07	18308.8	19661	14051.6	16743.5	12748.4	6428.45	11178.6	10948.7	14824.1					PF02458(Transferase family)
A0A059PZJ8	Uncharacterized protein	SHCRBa_144_K17_F_190	A0A059PZJ8	A0A059PZJ8	SHCRBa_144_K17_F_190	Uncharacterized protein	A0A059PZJ8_9POAL	1		14019.8	22195.3		38556.4		29299.4	16869.3	38081.6	21944.5	36831.5	29647.9	32692.6		12119.2	20936.6	26088.3	23171.4
A0A059PZK4	Permease	SHCRBa_009_E01_R_410	A0A059PZK4;A0A059Q2X6	A0A059PZK4;A0A059Q2X6	SHCRBa_009_E01_R_410;SHCRBa_019_O15_F_100	Permease	A0A059PZK4_9POAL;A0A059Q2X6_9POAL	4	122106	162942	200174	168606	216886	189706	119010	84624.5	154792	78339.1	98761.3	121710	104728	60719	62341.3	150622	107766	116633	GO:0003333(BP:amino acid transmembrane transport);GO:0016021(CC:integral component of membrane);GO:0015171(MF:amino acid transmembrane transporter activity)				PF13520(Amino acid permease)
A0A059PZK6	Protein EI24 homolog	SHCRBa_036_F18_F_180	A0A059PZK6	A0A059PZK6	SHCRBa_036_F18_F_180	Protein EI24 homolog	A0A059PZK6_9POAL	4		229183	281689	179789	312417	240775	311838	159511	310316	296479	316469	355361	347069	344482	348200	331899	312681	341961	GO:0016021(CC:integral component of membrane)	K10134(EI24)	ko04115(p53 signaling pathway)		PF07264(Etoposide-induced protein 2.4 (EI24))
A0A059PZK8	60S ribosomal protein L7a	SHCRBa_044_D02_R_210	A0A059PZK8	A0A059PZK8	SHCRBa_044_D02_R_210	60S ribosomal protein L7a	A0A059PZK8_9POAL	28	16289600	14698200	14810600	15660500	17743500	13451800	8306660	5679350	7047560	9285230	8109950	11271500	8245450	7468950	5232650	11262800	10963800	10893200	GO:0042254(BP:ribosome biogenesis);GO:0005840(CC:ribosome)	K02936(RP-L7Ae)	ko03010(Ribosome);		PF01248(Ribosomal protein L7Ae/L30e/S12e/Gadd45 family)
A0A059PZL2	S1 motif domain-containing protein	SHCRBa_107_M24_F_290	A0A059PZL2;A0A059Q2P3	A0A059PZL2;A0A059Q2G2;A0A059Q2P3;A0A059Q2P6	SHCRBa_107_M24_F_290;SHCRBa_220_D19_F_200	S1 motif domain-containing protein	A0A059PZL2_9POAL;A0A059Q2P3_9POAL	4	42772.3	19591	27618.5	35076.6	23956.2	29445.8	17551		17392.7		18194	14440.2	20165.1	21628.6	19613.1	37943.4	16992	20827	GO:0016021(CC:integral component of membrane)				PF00575(S1 RNA binding domain)
A0A059PZL9	Vesicle transport v-SNARE family protein	SHCRBa_149_E16_F_10	A0A059PZL9	A0A059PZL9	SHCRBa_149_E16_F_10	Vesicle transport v-SNARE family protein	A0A059PZL9_9POAL	13	689991	710082	740831	522875	710865	714153	697199	811782	722666	929002	792340	746886	618533	673353	736049	739584	779845	706006	GO:0061025(BP:membrane fusion);GO:0016192(BP:vesicle-mediated transport);GO:0006886(BP:intracellular protein transport);GO:0005794(CC:Golgi apparatus);GO:0016021(CC:integral component of membrane);GO:0005484(MF:SNAP receptor activity)	K08493(VTI1)	ko04130(SNARE interactions in vesicular transport);ko04138(Autophagy - yeast)		PF12352(Snare region anchored in the vesicle membrane C-terminus);PF05008(Vesicle transport v-SNARE protein N-terminus)
A0A059PZM0	Pectin acetylesterase	SHCRBa_258_H24_R_380	A0A059PZM0	A0A059PZM0	SHCRBa_258_H24_R_380	Pectin acetylesterase	A0A059PZM0_9POAL	12	93382.7	107184	96463.3	61205.2	142574	99710.8	59089.9	33581.7	55812	71262.3	61531.1	64757.9	39910	34392	32786.5	61394.7	63336	63029.1	GO:0016787(MF:hydrolase activity)	K19882(NOTUM)	ko04310(Wnt signaling pathway)		PF03283(Pectinacetylesterase)
A0A059PZM7	Uncharacterized protein	SHCRBa_124_F07_R_70	A0A059PZM7	A0A059PZM7;A0A059Q291;A0A678T4G0	SHCRBa_124_F07_R_70	Uncharacterized protein	A0A059PZM7_9POAL	3		82817.7	61326.8	90912	46977.2	55436.1	43246.4	66525.8	41933.9	52366.1	52562.4	45199.8	42303.6	55147	61781.7	65708.9	69826.9	61195
A0A059PZN2	SAC domain-containing protein	SHCRBa_035_J13_R_180	A0A059PZN2	A0A059PZN2	SHCRBa_035_J13_R_180	SAC domain-containing protein	A0A059PZN2_9POAL	37	1681510	2761800	2959210	2012240	2275640	2392970	3406850	3597670	3436690	2021880	2394220	2499450	2725470	2677570	2856280	2933310	3049960	2966910	GO:0016021(CC:integral component of membrane);GO:0042578(MF:phosphoric ester hydrolase activity)				PF02383(SacI homology domain)
A0A059PZN6	Peroxidase	SHCRBa_011_C11_R_30	A0A059PZN6	A0A059PZN6;A0A059Q306	SHCRBa_011_C11_R_30	Peroxidase	A0A059PZN6_9POAL	9	977127	836986	879456	856794	405195	571202	1300740	426621	776662	706929	1017810	993123	925168	565318	644566	839600	969793	900808	GO:0050896(BP:response to stimulus);GO:0009987(BP:cellular process);GO:0008152(BP:metabolic process);GO:0005488(MF:binding);GO:0016491(MF:oxidoreductase activity)	K00430(E1.11.1.7)	ko00940(Phenylpropanoid biosynthesis)		PF00141(Peroxidase)
A0A059PZN7	geranylgeranyl diphosphate reductase	SHCRBa_261_O20_F_130	A0A059PZN7	A0A059PZN7	SHCRBa_261_O20_F_130	geranylgeranyl diphosphate reductase	A0A059PZN7_9POAL	8	137412	81377.1	48318.3	106876	42529.8	55299	18347.2	36448	12784.7			21916.7		31249.8	28146	41828.5	42634.1	46898.3	GO:0008152(BP:metabolic process)	K10960(chlP)	ko00860(Porphyrin metabolism);ko00900(Terpenoid backbone biosynthesis)		PF01494(FAD binding domain)
A0A059PZN8	homoserine kinase	SHCRBa_008_B11_R_60	A0A059PZN8	A0A059PZN8	SHCRBa_008_B11_R_60	homoserine kinase	A0A059PZN8_9POAL	14	352120	321766	291841	331721	255413	286871	202924	182570	225517	234745	245003	229348	206805	227795	253985	264119	254295	260168	GO:0006566(BP:threonine metabolic process);GO:0016310(BP:phosphorylation);GO:0004413(MF:homoserine kinase activity);GO:0005524(MF:ATP binding)	K00872(thrB)	ko00260(Glycine, serine and threonine metabolism)		PF00288(GHMP kinases N terminal domain);PF08544(GHMP kinases C terminal)
A0A059PZN9	Golgin candidate 5	SHCRBa_027_N23_F_320	A0A059PZN9	A0A059PZN9	SHCRBa_027_N23_F_320	Golgin candidate 5	A0A059PZN9_9POAL	26	148658	127999	123937	85736.5	132320	141497	153325	110889	139707	103731	138192	141532	181921	99525.4	126950	141325	142974	138141		K20286			PF12329(TATA element modulatory factor 1 DNA binding)
A0A059PZP1	Translin-associated protein X	SHCRBa_261_O20_R_250	A0A059PZP1	A0A059PZP1	SHCRBa_261_O20_R_250	Translin-associated protein X	A0A059PZP1_9POAL	7	65801.5	74221.2	75845.2	108773	69411.1	74109.3	48379.6	43210.8	59630	74616	56128.7	45889	57207.7	59911.7	54172.8	65875.2	63369	77148.1	GO:0043565(MF:sequence-specific DNA binding)				PF01997(Translin family)
A0A059PZP2	ARM repeat superfamily protein	SHCRBa_008_B11_R_180	A0A059PZP2	A0A059PZP2	SHCRBa_008_B11_R_180	ARM repeat superfamily protein	A0A059PZP2_9POAL	42	103993	123672	125481	110431	58852	99816.5	98254.8	223049	97784.9	62622.8	54996.7	57939.7	64366.9	75330	81236.9	90886	84590.2	83603.7					PF14225(Cell morphogenesis C-terminal);PF14222(Cell morphogenesis N-terminal);PF14228(Cell morphogenesis central region)
A0A059PZP3	Rapid alkalinization factor 1	SHCRBa_010_E09_R_100	A0A059PZP3	A0A059PZP3	SHCRBa_010_E09_R_100	Rapid alkalinization factor 1	A0A059PZP3_9POAL	5	13975.5	63301.8	88943.2	29921.9	48875.2	70750.4	165309	44351.3	163517	265769	233615	223788	234424	295484	210035	260168	222481	243488					PF05498(Rapid ALkalinization Factor (RALF))
A0A059PZP4	peptidylprolyl isomerase	SHCRBa_103_C06_R_20	A0A059PZP4	A0A059PZP4	SHCRBa_103_C06_R_20	peptidylprolyl isomerase	A0A059PZP4_9POAL	14	1203490	1269780	1210180	1182860	1658580	1358790	1416600	370043	1288790	1364790	1324650	1707780	1716610	1138410	1281890	1394260	1525590	1525310	GO:0006457(BP:protein folding);GO:0000413(BP:protein peptidyl-prolyl isomerization);GO:0003755(MF:peptidyl-prolyl cis-trans isomerase activity)	K09569			PF00254(FKBP-type peptidyl-prolyl cis-trans isomerase)
A0A059PZP6	Methanethiol oxidase	SHCRBa_103_C06_F_190	A0A059PZP6	A0A059PZP6	SHCRBa_103_C06_F_190	Methanethiol oxidase	A0A059PZP6_9POAL	29	316183	349074	336066	258210	251099	314280	304760	412460	310144	244428	278250	294622	227542	243757	276565	309520	286279	288345	GO:0008430(MF:selenium binding)	K17285(SELENBP1)	ko00920(Sulfur metabolism)		PF05694(56kDa selenium binding protein (SBP56))
A0A059PZP8	Aminotransferase-like plant mobile domain-containing protein	SHCRBa_004_O05_R_120	A0A059PZP8	A0A059PZP8	SHCRBa_004_O05_R_120	Aminotransferase-like plant mobile domain-containing protein	A0A059PZP8_9POAL	5	158650	103223	117700	76187.5	141373	90810.2	115249	135318	63245.5	110952	88022.3	29906.2	53628.1	108393	108380	92633.5	92869.6	124724
A0A059PZP9	Ubiquitin-like protein ATG12	SHCRBa_022_O20_R_180	A0A059PZP9;A0A059Q0U1;A0A059Q353	A0A059PZP9;A0A059Q0U1;A0A059Q353	SHCRBa_022_O20_R_180;SHCRBa_117_K09_R_240;SHCRBa_130_J24_R_110	Ubiquitin-like protein ATG12	A0A059PZP9_9POAL;A0A059Q0U1_9POAL;A0A059Q353_9POAL	1	132307	81757.3	86923	128605	105850	92326.7	77393.8	57326.5	70146.6	111774	96866.9	110318	79261.9	86427.5	92666.5	92379.2	86731.5	96556.1	GO:0000045(BP:autophagosome assembly);GO:0005737(CC:cytoplasm)	K08336(ATG12)	ko04068(FoxO signaling pathway);ko04140(Autophagy - animal);ko04138(Autophagy - yeast);ko04136(Autophagy - other);;;		PF04110(Ubiquitin-like autophagy protein Apg12)
A0A059PZQ1	Uncharacterized protein	SHCRBa_028_H13_F_140	A0A059PZQ1	A0A059PZQ1	SHCRBa_028_H13_F_140	Uncharacterized protein	A0A059PZQ1_9POAL	1	5795.7	24921.1	27165.8	58689.8	4223.54	9664.24		3883.81								22568.1	15498.7	18619.6	GO:0006260(BP:DNA replication);GO:0000166(MF:nucleotide binding)
A0A059PZQ4	Chlorophyll a-b binding protein, chloroplastic	SHCRBa_028_H13_R_380	A0A059PZQ4	A0A059PZQ4	SHCRBa_028_H13_R_380	Chlorophyll a-b binding protein, chloroplastic	A0A059PZQ4_9POAL	7	129047	275045	344984	199774	173664	308475	348009	161445	507569	636683	594161	257978	703623	868957	474980	597782	567123	494658	GO:0009765(BP:photosynthesis, light harvesting);GO:0018298(BP:protein-chromophore linkage);GO:0016021(CC:integral component of membrane);GO:0009522(CC:photosystem I);GO:0009535(CC:chloroplast thylakoid membrane);GO:0046872(MF:metal ion binding);GO:0016168(MF:chlorophyll binding)	K08908(LHCA2)	ko00196(Photosynthesis - antenna proteins)		PF00504(Chlorophyll A-B binding protein)
A0A059PZQ5	Luminal-binding protein	SHCRBa_004_O05_R_280	A0A059PZQ5	A0A059PZ06;A0A059PZQ5;A0A059Q2P7	SHCRBa_004_O05_R_280	Luminal-binding protein	A0A059PZQ5_9POAL	71	8430900	8652150	8762290	8047470	9844860	8590830	7273310	4086680	7598670	6284580	7134560	8399080	7174770	5158890	6125210	7534350	7603980	7610550	GO:0005788(CC:endoplasmic reticulum lumen);GO:0005524(MF:ATP binding)	K09490(HSPA5)	ko03060(Protein export);ko04141(Protein processing in endoplasmic reticulum);;;;;;;		PF00012(Hsp70 protein)
A0A059PZQ7	MYB-related protein	SHCRBa_225_M08_R_20	A0A059PZQ7	A0A059PZQ7;A0A976XKG8	SHCRBa_225_M08_R_20	MYB-related protein	A0A059PZQ7_9POAL	1		18636.3	20604.2		30628.2		26955.4	16757.5	28381.8	28939.4	24345.1		27597.7	29278.1	29779.9	30889.1	20305.8	34599.7	GO:0006355(BP:regulation of transcription, DNA-templated);GO:0005634(CC:nucleus);GO:0003677(MF:DNA binding)				PF00249(Myb-like DNA-binding domain)
A0A059PZR0	Bifunctional inhibitor/plant lipid transfer protein/seed storage helical domain-containing protein	SHCRBa_127_N06_F_60	A0A059PZR0	A0A059PZR0	SHCRBa_127_N06_F_60	Bifunctional inhibitor/plant lipid transfer protein/seed storage helical domain-containing protein	A0A059PZR0_9POAL	4	300314	135768	67129.4	137838	98796.8	67237	180881	38941.8	164777	135821	111243	218489	185223	168928	197166	160540	242479	225549					PF00234(Protease inhibitor/seed storage/LTP family)
A0A059PZR1	Leucine rich repeat protein	SHCRBa_001_I10_F_190	A0A059PZR1;A0A059Q1L1	A0A059PZR1;A0A059Q1L1	SHCRBa_001_I10_F_190;SHCRBa_028_D11_F_270	Leucine rich repeat protein	A0A059PZR1_9POAL;A0A059Q1L1_9POAL	2	42511.3	37138.4	32563.2	37129.2	66380.4	44736.6	17898.4	17349.1		38515.4	18405.1	34666.7		12944.2		26886.6	47559.5	42034.9	GO:0048316(BP:seed development)				PF13855(Leucine rich repeat)
A0A059PZR2	Wall-associated kinase	SHCRBa_127_N06_F_530	A0A059PZR2	A0A059PZR2	SHCRBa_127_N06_F_530	Wall-associated kinase	A0A059PZR2_9POAL	1	188977	335003	334276		268272	244859	524110	452686	508607	815283	552657	577927	449852	803910	636398	566233	580174	619132	GO:0005488(MF:binding);GO:0016301(MF:kinase activity)				PF14380(Wall-associated receptor kinase C-terminal);PF07714(Protein tyrosine and serine/threonine kinase);PF13947(Wall-associated receptor kinase galacturonan-binding)
A0A059PZR4	Autophagy-related protein 3	SHCRBa_159_H10_F_90	A0A059PZR4	A0A059PZR4	SHCRBa_159_H10_F_90	Autophagy-related protein 3	A0A059PZR4_9POAL	22	424505	426095	481685	336697	415298	472989	515145	780190	496129	349839	372334	426846	432508	424431	517645	459842	469792	419076	GO:0015031(BP:protein transport);GO:0006914(BP:autophagy);GO:0005737(CC:cytoplasm)	K08343(ATG3)	ko04140(Autophagy - animal);ko04138(Autophagy - yeast);ko04136(Autophagy - other);		PF03987(Autophagocytosis associated protein, active-site domain)
A0A059PZR5	50S ribosomal protein L31	SHCRBa_009_B01_F_70	A0A059PZR5	A0A059PZR5	SHCRBa_009_B01_F_70	50S ribosomal protein L31	A0A059PZR5_9POAL	3		25029.9	52040.5		27974.7	29257.7	19587.7	16646.8	30414.3	18930.4	27861.6	36354.6	45717.5	38433.4	20410.6	29172.3	37528.3	37768.3	GO:0050832(BP:defense response to fungus);GO:0006412(BP:translation);GO:0005840(CC:ribosome);GO:0003735(MF:structural constituent of ribosome)	K02909(RP-L31)	ko03010(Ribosome)		PF01197(Ribosomal protein L31)
A0A059PZR7	Ninja-family protein	SHCRBa_218_D02_R_170	A0A059PZR7	A0A059PZR7	SHCRBa_218_D02_R_170	Ninja-family protein	A0A059PZR7_9POAL	2	192606	123647	152585	370062	162336	131345	99358.8	83222.2	85631.5	47890.8	50051.8	82472.8	67200.1	55248	49391.7	126508	90258.6	100816	GO:0007165(BP:signal transduction);GO:0005634(CC:nucleus)				PF16135(Tify domain binding domain);PF07897(Ethylene-responsive binding factor-associated repression);PF16136(Putative nuclear localisation signal in Ninja/AFP proteins)
A0A059PZR8	ATP binding protein	SHCRBa_009_B01_R_270	A0A059PZR8	A0A059Q3A9;A0A059PZR8	SHCRBa_009_B01_R_270	ATP binding protein	A0A059PZR8_9POAL	16	405664	350068	379671	363631	375057	304968	347395	423708	313687	369741	298485	198546	468490	377640	377819	324353	332050	299169	GO:0006468(BP:protein phosphorylation);GO:0016021(CC:integral component of membrane);GO:0005524(MF:ATP binding);GO:0004674(MF:protein serine/threonine kinase activity)				PF00069(Protein kinase domain)
A0A059PZR9	Microtubule-associated protein	SHCRBa_121_B20_F_50	A0A059PZR9	A0A059PZR9	SHCRBa_121_B20_F_50	Microtubule-associated protein	A0A059PZR9_9POAL	21	62204.8	59637.7	43054	32815.8	29651.7	33837.8	89283.9	351996	75363.1	51586.8	39066.3	40293.6	55469.1	59754.6	71245.3	45589.8	66800.9	52873.6	GO:0000226(BP:microtubule cytoskeleton organization);GO:0000910(BP:cytokinesis);GO:0008017(MF:microtubule binding)	K16732			PF03999(Microtubule associated protein (MAP65/ASE1 family))
A0A059PZS0	Cytochrome P450	SHCRBa_046_L16_R_150	A0A059PZS0	A0A059PZS0	SHCRBa_046_L16_R_150	Cytochrome P450	A0A059PZS0_9POAL	2			19956.5		17030.2		15935	21562.7	17381.5					6598.53		12638.3	8494.12	13866.6	GO:0016020(CC:membrane);GO:0046872(MF:metal ion binding);GO:0016491(MF:oxidoreductase activity)				PF00067(Cytochrome P450)
A0A059PZS1	Polyubiquitin-like protein	SHCRBa_025_L09_F_310	A0A059PZS1;A0A059Q0K4;Q9ZSV9;Q9ZSW0	A0A059PZS1;A0A059Q0K4;Q41411;Q9ZSV9;Q9ZSW0	SHCRBa_025_L09_F_310;SHCRBa_025_L09_F_320;ubi4;ubi9	Polyubiquitin-like protein	A0A059PZS1_9POAL;A0A059Q0K4_9POAL;Q9ZSV9_SACOF;Q9ZSW0_SACOF	14	34967100	38257400	42712500	36588300	44664700	36266600	37317000	23811200	42279800	42213300	44095700	34622000	33459900	31431000	44753800	37219100	39120400	40196300	GO:0005737(CC:cytoplasm)	K08770(UBC)	ko04120(Ubiquitin mediated proteolysis);ko04140(Autophagy - animal);ko04137(Mitophagy - animal);;;;;		PF00240(Ubiquitin family)
A0A059PZS3	mitogen-activated protein kinase kinase kinase	SHCRBa_049_K23_R_70	A0A059PZS3	A0A059PZS3;A0A059Q0A0	SHCRBa_049_K23_R_70	mitogen-activated protein kinase kinase kinase	A0A059PZS3_9POAL	1		30833.8				39415.2	88726.3	74447.5	79612.6	128503	129727			195545	103887	99609.3	115671	119784	GO:0004672(MF:protein kinase activity);GO:0000166(MF:nucleotide binding)				PF00069(Protein kinase domain)
A0A059PZS6	F-actin-capping protein subunit beta	SHCRBa_024_F14_F_10	A0A059PZS6	A0A059PZS6	SHCRBa_024_F14_F_10	F-actin-capping protein subunit beta	A0A059PZS6_9POAL	7	270645	173103	170695	294711	178956	227472	175363	176894	156206	154945	156624	183216	156915	185651	126118	184927	167626	187298	GO:0051016(BP:barbed-end actin filament capping);GO:0008290(CC:F-actin capping protein complex);GO:0005737(CC:cytoplasm);GO:0003779(MF:actin binding)	K10365(CAPZB)	ko04144(Endocytosis);ko04814(Motor proteins);ko04820(Cytoskeleton in muscle cells)		PF01115(F-actin capping protein, beta subunit)
A0A059PZS7	UTP-monosaccharide-1-phosphate uridylyltransferase	SHCRBa_024_H17_F_300	A0A059PZS7	A0A059PZS7	SHCRBa_024_H17_F_300	UTP-monosaccharide-1-phosphate uridylyltransferase	A0A059PZS7_9POAL	39	319785	325709	331787	297688	393502	283065	367935	194647	335631	352670	385274	395156	342841	290032	333637	369498	370316	361181	GO:0008152(BP:metabolic process);GO:0070569(MF:uridylyltransferase activity)	K12447(USP)	ko01250(Biosynthesis of nucleotide sugars);ko00040(Pentose and glucuronate interconversions);ko00052(Galactose metabolism);ko00053(Ascorbate and aldarate metabolism);ko00520(Amino sugar and nucleotide sugar metabolism)		PF01704(UTP--glucose-1-phosphate uridylyltransferase)
A0A059PZT4	non-specific serine/threonine protein kinase	SHCRBa_145_O09_R_60	A0A059PZT4;A0A291I972	A0A059PZ58;A0A059PZT4;A0A291I972;A0A291I976	SHCRBa_145_O09_R_60;SnRK2.7	non-specific serine/threonine protein kinase	A0A059PZT4_9POAL;A0A291I972_9POAL	8	1129900	990818	788203	1333100	584192	787840	213478	318094	259311	330405	262131	329273	182429	228044	186361	405340	417645	395164	GO:0006468(BP:protein phosphorylation);GO:0005737(CC:cytoplasm);GO:0005524(MF:ATP binding);GO:0004674(MF:protein serine/threonine kinase activity)	K14498(SNRK2)	ko04016(MAPK signaling pathway - plant);ko04075(Plant hormone signal transduction)		PF00069(Protein kinase domain)
A0A059PZT7	Uncharacterized protein	SHCRBa_033_B15_R_200	A0A059PZT7	A0A059PZT7	SHCRBa_033_B15_R_200	Uncharacterized protein	A0A059PZT7_9POAL	3	80600.8	56099.4	65607.1	98959.6	65778.7	60851.8	65106.1	21833.8	37769.6	49630.8	40100.7	45000.6	40052.3	55098.7	35262.7	39022.3	59466.2	49451.9
A0A059PZU2	PPIase cyclophilin-type domain-containing protein	SHCRBa_062_I05_R_90	A0A059PZU2	A0A059PZU2;A0A059Q2H1	SHCRBa_062_I05_R_90	PPIase cyclophilin-type domain-containing protein	A0A059PZU2_9POAL	5	48116.2	55972.4	56358	68420.6	57809.2	65590.3	44064.1	25720.1	51358	129735	103892	59518.3	67615.8	87878.4	93968.2	81698.1	79630.3	72512.6	GO:0006457(BP:protein folding);GO:0000413(BP:protein peptidyl-prolyl isomerization);GO:0031977(CC:thylakoid lumen);GO:0009507(CC:chloroplast);GO:0003755(MF:peptidyl-prolyl cis-trans isomerase activity)	K03768			PF00160(Cyclophilin type peptidyl-prolyl cis-trans isomerase/CLD)
A0A059PZU3	E2 ubiquitin-conjugating enzyme	SHCRBa_121_A07_R_30	A0A059PZU3	A0A059PZU3	SHCRBa_121_A07_R_30	E2 ubiquitin-conjugating enzyme	A0A059PZU3_9POAL	3	349098	397280	436214	300260	287893	361641	562292	288809	468966	572646	597912	758800	544017	574270	420268	599439	500381	594753	GO:0005524(MF:ATP binding)	K06689(UBE2D)	ko04141(Protein processing in endoplasmic reticulum);ko04120(Ubiquitin mediated proteolysis);ko03083(Polycomb repressive complex);ko04013(MAPK signaling pathway - fly);;		PF00179(Ubiquitin-conjugating enzyme)
A0A059PZU4	Nascent polypeptide-associated complex subunit beta	SHCRBa_032_N13_R_250	A0A059PZU4;A0A059Q2D6;A0A059Q3E3	A0A059PZU4;A0A059Q2D6;A0A059Q3E3	SHCRBa_032_N13_R_250;SHCRBa_035_H11_F_100;SHCRBa_062_I05_F_190	Nascent polypeptide-associated complex subunit beta	A0A059PZU4_9POAL;A0A059Q2D6_9POAL;A0A059Q3E3_9POAL	12	1861380	1422850	1346180	1997640	1592340	1304040	788525	337383	678780	659415	745524	731423	766555	588205	712896	1035490	1022890	909045	GO:0006355(BP:regulation of transcription, DNA-templated)	K01527(EGD1)	ko04214(Apoptosis - fly)		PF01849(NAC domain)
A0A059PZU7	Uncharacterized protein	SHCRBa_160_F12_F_50	A0A059PZU7	A0A059PZU7	SHCRBa_160_F12_F_50	Uncharacterized protein	A0A059PZU7_9POAL	6	35223	35338.9	37721.9	46553.5	19858.7	32974.7	35131.6	46247.1	23043.3	36619.4	26270.8	32218.3	18454	44712.1	38140.7	40775.5	30991.5	37017.2					PF07093(SGT1 protein)
A0A059PZU8	RecA family profile 1 domain-containing protein	SHCRBa_055_F12_R_170	A0A059PZU8;A0A678TQC8	A0A059PZU8;A0A678TQC8	SHCRBa_055_F12_R_170;SS32B07_000003	RecA family profile 1 domain-containing protein	A0A059PZU8_9POAL;A0A678TQC8_SACSP	3	48964.2	30399.9	25836.2	45800.1	5551.62		23845.1	16808.6	16397.8		12427.1		11509	14032.6		19333.8	24599.9	30492.7	GO:0003677(MF:DNA binding);GO:0000166(MF:nucleotide binding)	K04485			PF13541(Subunit ChlI of Mg-chelatase);PF18073(Rubredoxin metal binding domain);PF13481(AAA domain)
A0A059PZV6	peptidylprolyl isomerase	SHCRBa_029_J02_R_160	A0A059PZV6	A0A059PZV6	SHCRBa_029_J02_R_160	peptidylprolyl isomerase	A0A059PZV6_9POAL	12	256546	131258	86396.8	280545	98988.3	109348	28518	22162.7		41447.9	30652.8	39788.9	29308.5	26739	47260.5	60109.5	69308.5	63165.7	GO:0009987(BP:cellular process);GO:0016853(MF:isomerase activity)	K14826			PF00254(FKBP-type peptidyl-prolyl cis-trans isomerase);PF17800(Nucleoplasmin-like domain)
A0A059PZW0	Anthranilate N-benzoyltransferase protein	SHCRBa_004_G10_F_360	A0A059PZW0	A0A059PZW0	SHCRBa_004_G10_F_360	Anthranilate N-benzoyltransferase protein	A0A059PZW0_9POAL	1	182235	434304	635495	143932	642254	424644	636518	617828	505665	466796	525849	510222	338832	366921	401507	421477	469067	440876	GO:0016747(MF:acyltransferase activity, transferring groups other than amino-acyl groups);EC:2.3.1.0(NA:NA)	K13065(E2.3.1.133)	ko00940(Phenylpropanoid biosynthesis);ko00945(Stilbenoid, diarylheptanoid and gingerol biosynthesis);ko00941(Flavonoid biosynthesis)		PF02458(Transferase family)
A0A059PZW1	non-specific serine/threonine protein kinase	SHCRBa_029_L12_R_230	A0A059PZW1;A0A059Q2E3;A0A291I959	A0A059PZW1;A0A059Q2E3;A0A291I959	SHCRBa_029_L12_R_230;SHCRBa_030_N11_R_200;SnRK2.4	non-specific serine/threonine protein kinase	A0A059PZW1_9POAL;A0A059Q2E3_9POAL;A0A291I959_9POAL	17	2080240	2089650	2032190	2011830	1281980	1551350	1997160	2856420	1775440	2299250	1951250	1875720	1228460	1978960	2340810	2108290	2051600	2121200	GO:0006468(BP:protein phosphorylation);GO:0005524(MF:ATP binding);GO:0004674(MF:protein serine/threonine kinase activity)	K14498(SNRK2)	ko04016(MAPK signaling pathway - plant);ko04075(Plant hormone signal transduction)		PF00069(Protein kinase domain)
A0A059PZW2	Nucleotidase-like protein	SHCRBa_004_I20_R_310	A0A059PZW2	A0A059PZW2	SHCRBa_004_I20_R_310	Nucleotidase-like protein	A0A059PZW2_9POAL	20	18512300	16762200	15780000	19805300	9459800	14128600	10664500	14866800	10674800	7744440	6794770	8229610	7422810	8057190	9292820	9585210	10555000	10125900	GO:0046872(MF:metal ion binding)				PF05761(5' nucleotidase family)
A0A059PZW5	Cytochrome P450	SHCRBa_028_E10_F_140	A0A059PZW5	A0A059PZW5	SHCRBa_028_E10_F_140	Cytochrome P450	A0A059PZW5_9POAL	43	537135	1129280	1653280	568540	1606680	1452470	1257770	561274	1442940	1220400	1632190	1264180	1273080	938983	1163250	1272320	1226230	1205240	GO:0020037(MF:heme binding);GO:0016705(MF:oxidoreductase activity, acting on paired donors, with incorporation or reduction of molecular oxygen);GO:0004497(MF:monooxygenase activity);GO:0005506(MF:iron ion binding);GO:0055114(NA:NA)	K01723(AOS)	ko00592(alpha-Linolenic acid metabolism)		PF00067(Cytochrome P450)
A0A059PZW6	Cyclin delta-3	SHCRBa_040_O01_F_50	A0A059PZW6	A0A059PZW6	SHCRBa_040_O01_F_50	Cyclin delta-3	A0A059PZW6_9POAL	5		34602.9	40781.2	19304.4	35849.1	41632.6	29595.7	40383.4	39458.9	23755.5	24478.8		30606	33585.7	31399.8	35607.8	31642.8	31548.6
A0A059PZW7	Omega-6 fatty acid desaturase	SHCRBa_012_P16_F_110	A0A059PZW7	A0A059PZW7	SHCRBa_012_P16_F_110	Omega-6 fatty acid desaturase	A0A059PZW7_9POAL	5	526484	565417	614649	375561	594975	624483	428205	284296	580357	204512	268115	427855	378506	279181	354814	561346	437685	436586	GO:0006629(BP:lipid metabolic process);GO:0016021(CC:integral component of membrane);GO:0009507(CC:chloroplast)	K10255(FAD6)	ko02020(Two-component system)		PF00487(Fatty acid desaturase)
A0A059PZW9	Molybdenum cofactor sulfurase	SHCRBa_028_E10_R_280	A0A059PZW9	A0A059PYS7;A0A059PZW9	SHCRBa_028_E10_R_280	Molybdenum cofactor sulfurase	A0A059PZW9_9POAL	9	74420.7	104923	117154	94543.9	90254	96319.2	130680	240572	139770	121768	124500	107943	94675.5	116381	118404	127612	129180	130335
A0A059PZX5	Serine/threonine-protein kinase	SHCRBa_010_E09_R_470	A0A059PZX5	A0A059PZX5	SHCRBa_010_E09_R_470	Serine/threonine-protein kinase	A0A059PZX5_9POAL	4	102464	131197	100227	132337	102977	86819.9	209491	116584	146932	168476	132235	104497	203019	186893	258722	196843	181110	178321		K17545			PF00069(Protein kinase domain)
A0A059PZY4	Uncharacterized protein	SHCRBa_022_B01_R_240	A0A059PZY4	A0A059PZY4	SHCRBa_022_B01_R_240	Uncharacterized protein	A0A059PZY4_9POAL	1			30517.6				66316.6	29492.7	33632.1	47056.6	63180.8		45433.4	86701.5	63875.2		44862.2	33240.8	GO:0016021(CC:integral component of membrane)
A0A059PZY6	Uncharacterized protein	SHCRBa_045_A10_F_60	A0A059PZY6	A0A059PZY6;A0A059Q2V7	SHCRBa_045_A10_F_60	Uncharacterized protein	A0A059PZY6_9POAL	2	204564	170767	163377	204515	157325	167864	45570.7	24027.1	59659.7	54409.8	44295.7	75141.1	85288.3	33088.4		76868.6	74638.7	75144.3					PF06910(Male enhanced antigen 1 (MEA1))
A0A059PZY8	Ribosomal RNA-processing protein 42	SHCRBa_119_B13_R_180	A0A059PZY8	A0A059PZY8	SHCRBa_119_B13_R_180	Ribosomal RNA-processing protein 42	A0A059PZY8_9POAL	7	376922	368697	383674	474279	397708	418783	224974	153949	224114	305334	302776	302189	223060	259270	240506	252364	316632	281276	GO:0090305(BP:nucleic acid phosphodiester bond hydrolysis);GO:0007049(BP:cell cycle);GO:0048478(BP:replication fork protection);GO:0006974(BP:cellular response to DNA damage stimulus);GO:0005634(CC:nucleus);GO:0004527(MF:exonuclease activity)	K12589(RRP42)	ko03018(RNA degradation)		PF01138(3' exoribonuclease family, domain 1);PF03725(3' exoribonuclease family, domain 2)
A0A059PZZ1	Photosystem II stability/assembly factor	SHCRBa_119_B13_R_360	A0A059PZZ1	A0A059PZZ1	SHCRBa_119_B13_R_360	Photosystem II stability/assembly factor	A0A059PZZ1_9POAL	20	298577	413231	458366	371315	537549	530877	315377	109916	483722	567970	465899	461757	512634	474596	398778	500008	482603	473853					PF14870(Photosynthesis system II assembly factor YCF48)
A0A059PZZ8	WPP domain-associated protein	SHCRBa_225_M19_R_230	A0A059PZZ8	A0A059PZZ8	SHCRBa_225_M19_R_230	WPP domain-associated protein	A0A059PZZ8_9POAL	1	87055.9	209386	248097	200756	270963	283684	203440	51309.1	204267	265699	225084	191733	181658	171618	143892	165189	238773	238762
A0A059PZZ9	Uncharacterized protein	SHCRBa_190_D01_F_230	A0A059PZZ9	A0A059PZZ9	SHCRBa_190_D01_F_230	Uncharacterized protein	A0A059PZZ9_9POAL	2	62849.1	77350.6	77620.8	59179.8	51842.6	75280.2	35569.7	44857.3	43447.3	26685.4	35397.9	43121.7	33338.7	21253.9	34615.3	48172.7	33778.3	39497.9	GO:0016021(CC:integral component of membrane)
A0A059Q004	Developmentally-regulated GTP-binding protein	SHCRBa_032_N13_F_120	A0A059Q004	A0A059Q004	SHCRBa_032_N13_F_120	Developmentally-regulated GTP-binding protein	A0A059Q004_9POAL	27	318960	319234	312469	294175	227500	269746	262715	343475	247577	192658	209420	211723	205001	269798	275485	267921	255183	284562	GO:0005525(MF:GTP binding)				PF16897(C-terminal region of MMR_HSR1 domain);PF02824(TGS domain);PF01926(50S ribosome-binding GTPase)
A0A059Q008	Elongation factor 1-alpha	SEF1a	A0A059Q008;Q8SAT2	Q8SAT1;Q8SAT2;A0A059Q008;A0A059Q059;B2KNJ5	SEF1a;SHCRBa_159_J23_R_70	Elongation factor 1-alpha	A0A059Q008_9POAL;Q8SAT2_SACOF	17	5617110	2584020	2914630	3032120	2105200	1626350	2341080	3085490	2412310	1453970	2259330	955782	2359780	2014720	2471960	2047430	2345130	2327890	GO:0006414(BP:translational elongation);GO:0005737(CC:cytoplasm);GO:0003746(MF:translation elongation factor activity);GO:0005525(MF:GTP binding);GO:0003924(MF:GTPase activity)	K03231(EEF1A)	ko03013(Nucleocytoplasmic transport);;		PF00009(Elongation factor Tu GTP binding domain);PF03144(Elongation factor Tu domain 2);PF03143(Elongation factor Tu C-terminal domain)
A0A059Q010	3-ketoacyl-CoA synthase	SHCRBa_159_J23_R_590	A0A059Q010	A0A059Q010	SHCRBa_159_J23_R_590	3-ketoacyl-CoA synthase	A0A059Q010_9POAL	9		63854.4	37125.6	74776.7	44737	44525.1	18127.8	36473.4	19252.8	39839.1	14167.4		17001.4	43327.5	19509.7	22005.2	22095	21162.6	GO:0006633(BP:fatty acid biosynthetic process);GO:0016021(CC:integral component of membrane);GO:0016747(MF:acyltransferase activity, transferring groups other than amino-acyl groups)	K15397(KCS)	ko00062(Fatty acid elongation);		PF08541(3-Oxoacyl-[acyl-carrier-protein (ACP)] synthase III C terminal);PF08392(FAE1/Type III polyketide synthase-like protein)
A0A059Q011	Dirigent protein	SHCRBa_198_K24_F_120	A0A059Q011	A0A059Q011	SHCRBa_198_K24_F_120	Dirigent protein	A0A059Q011_9POAL	6	1028050	1131580	1387230	1393900	742488	962839	114789	62466.5	147656	1252200	931837	679933	233160	513208	479557	614337	633039	683694					PF03018(Dirigent-like protein)
A0A059Q012	DNA/RNA-binding protein Alba-like domain-containing protein	SHCRBa_119_J13_F_480	A0A059Q012	A0A059Q012	SHCRBa_119_J13_F_480	DNA/RNA-binding protein Alba-like domain-containing protein	A0A059Q012_9POAL	17	4378050	3331710	2765210	3908410	2681800	3254020	2256030	2532830	2030000	2633140	2552560	2579910	2137010	2404040	2326800	2930390	2710210	2813200	GO:0003676(MF:nucleic acid binding)				PF01918(Alba)
A0A059Q013	1,4-alpha-glucan branching enzyme	SHCRBa_082_J13_F_70	A0A059Q013	A0A059Q013	SHCRBa_082_J13_F_70	1,4-alpha-glucan branching enzyme	A0A059Q013_9POAL	46	450882	550060	578648	509757	281496	395648	362827	534819	375756	220589	225481	238344	261325	282722	302701	330224	328906	341484	GO:0005978(BP:glycogen biosynthetic process);GO:0009536(CC:plastid);GO:0004553(MF:hydrolase activity, hydrolyzing O-glycosyl compounds);GO:0043169(MF:cation binding);GO:0003844(MF:1,4-alpha-glucan branching enzyme activity)	K00700(GBE1)	ko00500(Starch and sucrose metabolism)		PF02922(Carbohydrate-binding module 48 (Isoamylase N-terminal domain));PF00128(Alpha amylase, catalytic domain);PF02806(Alpha amylase, C-terminal all-beta domain)
A0A059Q016	Pseudouridine synthase RsuA/RluA-like domain-containing protein	SHCRBa_115_J16_R_190	A0A059Q016	A0A059Q016	SHCRBa_115_J16_R_190	Pseudouridine synthase RsuA/RluA-like domain-containing protein	A0A059Q016_9POAL	2	388186	295352	313307	269063	283636	298674	239611	70580.8	233946	215186	208496	258772	385869	307059	314164	286265	317073	267739	GO:0001522(BP:pseudouridine synthesis);GO:0003723(MF:RNA binding);GO:0009982(MF:pseudouridine synthase activity)				PF00849(RNA pseudouridylate synthase)
A0A059Q023	t-SNARE coiled-coil homology domain-containing protein	SHCRBa_250_M20_R_30	A0A059Q023	A0A059Q023	SHCRBa_250_M20_R_30	t-SNARE coiled-coil homology domain-containing protein	A0A059Q023_9POAL	11	110101	80121.1	96833.6	58829.2	96669.7	78932	104727	129116	111382	102302	123321	87366.3	92966.2	77045.4	103955	96077.5	111960	96477.3	GO:0048193(BP:Golgi vesicle transport);GO:0016021(CC:integral component of membrane);GO:0005622(CC:intracellular anatomical structure)	K08500(SYP6)	ko04130(SNARE interactions in vesicular transport)		PF09177(Syntaxin 6, N-terminal);PF05739(SNARE domain)
A0A059Q028	Basic-leucine zipper domain	SHCRBa_159_E04_F_90	A0A059Q028;A0A059Q0M1;A0A059Q0P5;A0A059Q145;A0A059Q2A8	A0A059Q2A8;A0A059Q028;A0A059Q0M1;A0A059Q0P5;A0A059Q145;A0AA49EU20	SHCRBa_159_E04_F_90;SHCRBa_186_P21_R_40;SHCRBa_238_G09_F_100;SHCRBa_240_C21_F_100;SHCRBa_258_F08_R_30	Basic-leucine zipper domain	A0A059Q028_9POAL;A0A059Q0M1_9POAL;A0A059Q0P5_9POAL;A0A059Q145_9POAL;A0A059Q2A8_9POAL	2		27030		11095.8	15779.7				16330	57008.6	17018.3	10837	61811.4	21457.2	22541.1	33062.8	28169.3		GO:0006351(BP:transcription, DNA-templated)	K14431(TGA)	ko04075(Plant hormone signal transduction)		PF14144(Seed dormancy control);PF00170(bZIP transcription factor)
A0A059Q032	Membrane insertase YidC/Oxa/ALB C-terminal domain-containing protein		A0A059Q032	A0A059Q032		Membrane insertase YidC/Oxa/ALB C-terminal domain-containing protein	A0A059Q032_9POAL	7	549298	527378	532516	510339	548473	645109	324254	179311	384262	368088	410662	406606	286865	278116	298557	361132	429112	412917	GO:0016020(CC:membrane)	K03217(yidC)	ko03060(Protein export);ko03070(Bacterial secretion system);ko02024(Quorum sensing)		PF02096(60Kd inner membrane protein)
A0A059Q033	Lipid transfer protein	SHCRBa_044_D02_R_10	A0A059Q033	A0A059Q033	SHCRBa_044_D02_R_10	Lipid transfer protein	A0A059Q033_9POAL	4	550116	1232230	1889940	652692	810276	1495270	2042400	467344	1146790	806773	1606930	1609230	3131620	1463450	348923	1362610	1123340	1095210					PF14368(Probable lipid transfer)
A0A059Q034	HEAT repeat family protein	SHCRBa_044_D02_F_220	A0A059Q034	A0A059Q034	SHCRBa_044_D02_F_220	HEAT repeat family protein	A0A059Q034_9POAL	14	187146	261670	274734	214353	329576	233333	485960	515710	496983	292350	315746	331727	432927	306855	491470	368985	377335	368728					PF12348(CLASP N terminal)
A0A059Q044	SEC13-related protein	SHCRBa_017_H02_R_80	A0A059Q044;A0A059Q3D6	A0A059Q044;A0A059Q3D6	SHCRBa_017_H02_R_80;SHCRBa_026_B05_R_210	SEC13-related protein	A0A059Q044_9POAL;A0A059Q3D6_9POAL	9	232833	269996	219204	197440	147396	206793	263795	402153	218232	168141	172935	153910	149964	197927	211722	186195	198795	204305		K14004(SEC13)	ko03013(Nucleocytoplasmic transport);ko04141(Protein processing in endoplasmic reticulum);ko04150(mTOR signaling pathway);		PF00400(WD domain, G-beta repeat)
A0A059Q049	SAM domain family protein		A0A059Q049	A0A059Q049		SAM domain family protein	A0A059Q049_9POAL	3		32826.6	51017.5	30894.5	68717.3	52418.8	43473.6	13830.8	26823.1	42364.7	36012.2	25455.6	45038.5	38528.6	33841.7	24248.4	48989.4	41752.1	GO:0016021(CC:integral component of membrane)				PF00536(SAM domain (Sterile alpha motif));PF02466(Tim17/Tim22/Tim23/Pmp24 family)
A0A059Q054	N-acetyltransferase domain-containing protein	SHCRBa_145_O09_F_190	A0A059Q054;A0A059Q2U1	A0A059Q054;A0A059Q2U1	SHCRBa_145_O09_F_190;SHCRBa_185_O22_R_110	N-acetyltransferase domain-containing protein	A0A059Q054_9POAL;A0A059Q2U1_9POAL	4	111001	105775	89422.9	101563	94874.6	98110.9	46453	26089.4	77136.6	66818.6	78249.3	86138.5	63191.7	63010.5	51693.3	78875	73788.1	88102					PF14542(GCN5-related N-acetyl-transferase)
A0A059Q055	Importin	SHCRBa_011_I19_R_80	A0A059Q055	A0A059Q055	SHCRBa_011_I19_R_80	Importin	A0A059Q055_9POAL	4	105764	119577	91738	65644.9	79159.9	77947.6	268557	530986	178039	233589	211613	192281	249526	352043	308931	233713	237029	226196					PF00514(Armadillo/beta-catenin-like repeat)
A0A059Q057	NYN domain-containing protein	SHCRBa_040_D12_F_350	A0A059Q057	A0A059Q057	SHCRBa_040_D12_F_350	NYN domain-containing protein	A0A059Q057_9POAL	5	43505.9	32267.5	48485.4	48876.6	51631.8	45591.1	61062.7	52970	51965.7	28035.3	38248.1	37556.4	38803	38951.2	38240	55736.8	41012.6	45651.1					PF14418(OST-HTH Associated domain);PF01936(NYN domain)
A0A059Q063	Formamidopyrimidine-DNA glycosylase	SHCRBa_094_E17_F_120	A0A059Q063	A0A059Q063	SHCRBa_094_E17_F_120	Formamidopyrimidine-DNA glycosylase	A0A059Q063_9POAL	7	207112	173844	134490	187211	132808	170839	118048	160209	117715	147128	155717	143168	150987	149704	141690	154497	172156	168451	GO:0006281(BP:DNA repair);GO:0005488(MF:binding);GO:0016787(MF:hydrolase activity)	K10563(mutM)	ko03410(Base excision repair)		PF21218(Formamidopyrimidine-DNA glycosylase-like, C-terminal domain);PF01149(Formamidopyrimidine-DNA glycosylase N-terminal domain);PF06831(Formamidopyrimidine-DNA glycosylase H2TH domain)
A0A059Q065	Zinc finger protein	SHCRBa_166_F02_F_10	A0A059Q065;A0A059Q1N6;A0A059Q1Z4;A0A059Q3C3	A0A059Q065;A0A059Q1N6;A0A059Q1Z4;A0A059Q3C3	SHCRBa_166_F02_F_10;SHCRBa_172_K24_F_30;SHCRBa_224_E06_F_160;SHCRBa_254_D06_R_270	Zinc finger protein	A0A059Q065_9POAL;A0A059Q1N6_9POAL;A0A059Q1Z4_9POAL;A0A059Q3C3_9POAL	3	175270	134582	102276	188035	78658.1	120533	48634.4	155068	62013	49293.5	62171.7	69046.3		66071.9	80829	89994.9	96550.8	85094.1	GO:0005488(MF:binding)				PF12874(Zinc-finger of C2H2 type)
A0A059Q072	ADP-ribosylation factor	SHCRBa_261_O20_R_140	A0A059Q072	A0A059Q072	SHCRBa_261_O20_R_140	ADP-ribosylation factor	A0A059Q072_9POAL	25	17167900	17192200	20661200	15930000	18781900	19146600	19258800	15165100	23050700	18462100	21382700	20997700	18220100	14693900	19021000	17267200	19186000	18565400	GO:0016192(BP:vesicle-mediated transport);GO:0007264(BP:small GTPase mediated signal transduction);GO:0015031(BP:protein transport);GO:0005794(CC:Golgi apparatus);GO:0005525(MF:GTP binding)	K07937(ARF1_2)	ko04072(Phospholipase D signaling pathway);ko04144(Endocytosis);;;;;		PF00025(ADP-ribosylation factor family)
A0A059Q075	ABC transporter C family member 3	SHCRBa_170_C07_F_420	A0A059Q075	A0A059Q075	SHCRBa_170_C07_F_420	ABC transporter C family member 3	A0A059Q075_9POAL	5		61005.1	58249.4		39065.2		75626.3	56187.9	87299.9	113401	97408.4	27579.2	94578.8	105718	104530	87657	95865.4	81707.2	GO:0006810(BP:transport);GO:0016020(CC:membrane);GO:0016887(MF:ATP hydrolysis activity);GO:0000166(MF:nucleotide binding)				PF00664(ABC transporter transmembrane region);PF00005(ABC transporter)
A0A059Q077	Splicing factor 3A subunit 1	SHCRBa_261_O20_F_270	A0A059Q077	A0A059Q077	SHCRBa_261_O20_F_270	Splicing factor 3A subunit 1	A0A059Q077_9POAL	30	861422	563367	444575	658189	474708	552263	349601	310788	299340	364680	385114	394854	356612	303353	327191	410205	450580	447992	GO:0006396(BP:RNA processing);GO:0003723(MF:RNA binding)	K12825(SF3A1)	ko03040(Spliceosome)		PF12230(Pre-mRNA splicing factor PRP21 like protein);PF01805(Surp module);PF00240(Ubiquitin family)
A0A059Q079	Xyloglucan glycosyltransferase	SHCRBa_029_O19_F_170	A0A059Q079	A0A059Q079	SHCRBa_029_O19_F_170	Xyloglucan glycosyltransferase	A0A059Q079_9POAL	5	66108	69609.5	83447.8	107561	66117.1	72659.3	75108.7	31276.3	66452.7	109073							61526.3		GO:0016021(CC:integral component of membrane)				PF13632(Glycosyl transferase family group 2)
A0A059Q081	U6 snRNA-associated Sm-like protein LSm4	LSM4	A0A059Q081	A0A059Q081;A0A059Q2V4	LSM4	U6 snRNA-associated Sm-like protein LSm4	A0A059Q081_9POAL	11	479603	736907	605144	791456	631661	578907	357856	271113	360205	429497	464609	552867	430421	330847	269798	562853	543580	562588	GO:0006396(BP:RNA processing)	K12623(LSM4)	ko03040(Spliceosome);ko03018(RNA degradation)		PF01423(LSM domain)
A0A059Q082	Uncharacterized protein	SHCRBa_121_P14_R_150	A0A059Q082	A0A059Q082	SHCRBa_121_P14_R_150	Uncharacterized protein	A0A059Q082_9POAL	2		33829.2	26427	27036.3	30374.3	45126.1	20276.1		35531.7	41086	34832.8	29375.7	25649.8	24888.8		22705.9	35716.6		GO:0016021(CC:integral component of membrane)
A0A059Q086	Protein kinase domain-containing protein	SHCRBa_121_P14_R_290	A0A059Q086	A0A059Q086	SHCRBa_121_P14_R_290	Protein kinase domain-containing protein	A0A059Q086_9POAL	32	503560	705888	856959	462954	952571	869811	824235	665989	690932	244066	518831	698779	449998	232196	322777	593599	521462	554300					PF08263(Leucine rich repeat N-terminal domain);PF00560(Leucine Rich Repeat);PF00069(Protein kinase domain)
A0A059Q092	Uncharacterized protein	SHCRBa_028_H13_F_220	A0A059Q092	A0A059Q092	SHCRBa_028_H13_F_220	Uncharacterized protein	A0A059Q092_9POAL	5	91095.8	90182.6	70337.3	98901.2	78022.6	88787.7	51278.5	36896.3	38565.7	58456	69251.2	64660.9	66805.2	45238.4	46873.1	53471.1	54953.9	60359.1
A0A059Q093	Purple acid phosphatase	SHCRBa_083_K20_F_50	A0A059Q093	A0A059PYQ8;A0A059Q019;A0A059Q093;A0A059Q0B3;A0A059Q0B8;A0A059Q1L0	SHCRBa_083_K20_F_50	Purple acid phosphatase	A0A059Q093_9POAL	24	981177	932864	1008270	900780	1173690	1017120	627987	215740	556208	556294	607472	854838	658925	410131	389705	658871	669154	689406	GO:0016311(BP:dephosphorylation);GO:0016021(CC:integral component of membrane);GO:0046872(MF:metal ion binding);GO:0003993(MF:acid phosphatase activity)				PF17808(Fn3-like domain from Purple Acid Phosphatase);PF14008(Iron/zinc purple acid phosphatase-like protein C);PF16656(Purple acid Phosphatase, N-terminal domain);PF00149(Calcineurin-like phosphoesterase)
A0A059Q097	Uncharacterized protein	SHCRBa_028_H13_R_460	A0A059Q097	A0A059Q097	SHCRBa_028_H13_R_460	Uncharacterized protein	A0A059Q097_9POAL	3							69638.6	72515.5	65556.5	31172.8	41528.6	57755.6	65904.7	48069.8	70101.8	40308.7	49725.4	55790.6
A0A059Q098	Cytochrome P450	SHCRBa_203_M04_R_20	A0A059Q098	A0A059Q098	SHCRBa_203_M04_R_20	Cytochrome P450	A0A059Q098_9POAL	1	804690	777095	689908	970590	704632	788569	681621	428699	744109	1294210	969746	1226880	862393	1035410	917388	951897	931935	941181	GO:0016020(CC:membrane);GO:0046872(MF:metal ion binding);GO:0016491(MF:oxidoreductase activity)	K15639(CYP734A1)	ko00905(Brassinosteroid biosynthesis)		PF00067(Cytochrome P450)
A0A059Q0A1	magnesium-protoporphyrin IX monomethyl ester (oxidative) cyclase	SHCRBa_225_M08_F_80	A0A059Q0A1	A0A059Q0A1	SHCRBa_225_M08_F_80	magnesium-protoporphyrin IX monomethyl ester (oxidative) cyclase	A0A059Q0A1_9POAL	29	369409	444664	473553	452170	372130	487800	185318	161510	376126	254537	210045	190827	357808	357312	288236	342131	301901	328723	GO:0015995(BP:chlorophyll biosynthetic process);GO:0015979(BP:photosynthesis);GO:0046872(MF:metal ion binding);GO:0048529(MF:magnesium-protoporphyrin IX monomethyl ester (oxidative) cyclase activity);GO:0055114(NA:NA)	K04035(E1.14.13.81)	ko00860(Porphyrin metabolism)		PF02915(Rubrerythrin)
A0A059Q0A3	Translation factor GUF1 homolog, mitochondrial	SHCRBa_013_P09_R_50	A0A059Q0A3	A0A059Q0A3	SHCRBa_013_P09_R_50	Translation factor GUF1 homolog, mitochondrial	A0A059Q0A3_9POAL	1		37299.1	11302.1	48234.8		17215.1										31193.4	24688.7		GO:0097159(MF:organic cyclic compound binding);GO:1901363(MF:heterocyclic compound binding)	K03596(lepA)			PF06421(GTP-binding protein LepA C-terminus);PF00679(Elongation factor G C-terminus);PF00009(Elongation factor Tu GTP binding domain);PF03144(Elongation factor Tu domain 2)
A0A059Q0B0	Sucrose synthase	SHCRBa_008_B11_R_90	A0A059Q0B0	A0A059Q0B0	SHCRBa_008_B11_R_90	Sucrose synthase	A0A059Q0B0_9POAL	36	142110	191056	219930	76029.4	236010	148463	432970	316493	369283	306088	372938	287093	344360	376545	420822	344616	306712	333516	GO:0016740(MF:transferase activity)	K00695(SUS)	ko00500(Starch and sucrose metabolism)		PF00534(Glycosyl transferases group 1);PF00862(Sucrose synthase)
A0A059Q0B1	Chaperone protein	SHCRBa_166_F02_R_90	A0A059Q0B1;A0A059Q1P9	A0A059PZ62;A0A059Q0B1;A0A059Q0X7;A0A059Q1P9	SHCRBa_166_F02_R_90;SHCRBa_254_D06_F_150	Chaperone protein	A0A059Q0B1_9POAL;A0A059Q1P9_9POAL	9	681471	732465	677514	515002	494158	600421	403246	670771	620577	512155	473510	417291	504676	582245	534422	642926	570371	530487	GO:0019538(BP:protein metabolic process);GO:0005524(MF:ATP binding)	K03696			PF17871(AAA lid domain);PF00004(ATPase family associated with various cellular activities (AAA));PF10431(C-terminal, D2-small domain, of ClpB protein);PF02861(Clp amino terminal domain, pathogenicity island component);PF07724(AAA domain (Cdc48 subfamily))
A0A059Q0B5	Receptor-kinase isolog	SHCRBa_008_B11_F_320	A0A059Q0B5	A0A059Q0B5	SHCRBa_008_B11_F_320	Receptor-kinase isolog	A0A059Q0B5_9POAL	12	256236	305997	291672	352065	362544	326867	215249	117536	169585	118829	144503	202066	131638	113604	90163.4	174116	178705	187034	GO:0016310(BP:phosphorylation);GO:0016020(CC:membrane);GO:0016301(MF:kinase activity);GO:0000166(MF:nucleotide binding)				PF08263(Leucine rich repeat N-terminal domain);PF00069(Protein kinase domain);PF13855(Leucine rich repeat)
A0A059Q0B7	digalactosyldiacylglycerol synthase	SHCRBa_059_B13_R_90	A0A059Q0B7;A0A059Q1P3	A0A059Q0B7;A0A059Q1P3	SHCRBa_059_B13_R_90;SHCRBa_218_D02_R_190	digalactosyldiacylglycerol synthase	A0A059Q0B7_9POAL;A0A059Q1P3_9POAL	7		51500.8	72207.4	52037.4	41126.8	64953.4	103284	121637	96119	57136.8	54270.7		48347	69423.6	68394.7	47316.3	68536.5	71336.2		K09480(DGD)	ko00561(Glycerolipid metabolism)		PF00534(Glycosyl transferases group 1)
A0A059Q0C0	Subtilisin-like protease	SHCRBa_046_L16_F_190	A0A059Q0C0	A0A059Q0C0	SHCRBa_046_L16_F_190	Subtilisin-like protease	A0A059Q0C0_9POAL	23	956556	1271940	1370430	614544	1488850	1103860	416672	392095	402422	154913	187829	361465	136382	136445	153046	419480	524816	439594	GO:0008233(MF:peptidase activity)				PF05922(Peptidase inhibitor I9);PF00082(Subtilase family);PF02225(PA domain)
A0A059Q0C2	Rapid alkalinization factor	SHCRBa_052_I12_R_250	A0A059Q0C2;A0A059Q278	A0A059Q278;A0A059Q0C2	SHCRBa_052_I12_R_250;SHCRBa_176_L06_R_120	Rapid alkalinization factor	A0A059Q0C2_9POAL;A0A059Q278_9POAL	1	40193.3	38911.2	25195.7	23171.7	31911.5	23065.1	58864.6	26101.7	42776.6	78754.4	79731.6	79751.9	42173.7	57344	46494.5	44798.7	44179.1	55899.9					PF05498(Rapid ALkalinization Factor (RALF))
A0A059Q0C3	Phosphoesterase	SHCRBa_261_M16_F_340	A0A059Q0C3	A0A059Q0C3	SHCRBa_261_M16_F_340	Phosphoesterase	A0A059Q0C3_9POAL	14		136510	165878	30687.6	93138.1		179951	44944.6	140285	190675	228998	161545	275282	204030	141434	186189	179825	183873	GO:0003824(MF:catalytic activity)	K01114(plc)	ko00562(Inositol phosphate metabolism);ko00564(Glycerophospholipid metabolism);ko00565(Ether lipid metabolism);ko02024(Quorum sensing);		PF04185(Phosphoesterase family)
A0A059Q0D0	2-oxoglutarate (2OG) and Fe(II)-dependent oxygenase superfamily protein	SHCRBa_257_A20_R_40	A0A059Q0D0	A0A059Q0D0	SHCRBa_257_A20_R_40	2-oxoglutarate (2OG) and Fe(II)-dependent oxygenase superfamily protein	A0A059Q0D0_9POAL	21	2818760	2854990	2869950	1937240	3179000	2881380	3364870	2135880	3753410	2038730	2848670	4173730	3293900	2659860	3013280	3124320	3043860	3166410	GO:0016021(CC:integral component of membrane)
A0A059Q0D2	Co-chaperone protein p23	SHCRBa_024_F14_R_20	A0A059Q0D2	A0A059Q0D2	SHCRBa_024_F14_R_20	Co-chaperone protein p23	A0A059Q0D2_9POAL	7	645968	520726	462878	437398	428490	413265	518663	135543	329961	612914	658320	684780	679286	584665	581946	584279	618450	614661		K15730(PTGES3)	ko00590(Arachidonic acid metabolism);		PF04969(CS domain)
A0A059Q0D3	Putative Alpha/beta hydrolase family	SHCRBa_257_A20_R_110	A0A059Q0D3	A0A059Q0D3	SHCRBa_257_A20_R_110	Putative Alpha/beta hydrolase family	A0A059Q0D3_9POAL	15	2233200	2585100	2792480	1639720	3690310	3455180	4110130	1699400	3821850	4489270	4162640	5140370	5247830	3839660	3644870	4463570	4375130	4342740	GO:0016787(MF:hydrolase activity)	K07018			PF20408(Alpha/beta hydrolase domain)
A0A059Q0D7	SAP domain containing protein	SHCRBa_024_F14_R_340	A0A059Q0D7	A0A059Q0D7	SHCRBa_024_F14_R_340	SAP domain containing protein	A0A059Q0D7_9POAL	25	732915	656371	441030	702048	461402	578050	255261	214787	302669	410633	366586	353442	408207	304591	270427	473290	463261	500769	GO:0097159(MF:organic cyclic compound binding);GO:1901363(MF:heterocyclic compound binding)	K12875(ACIN1)	ko03040(Spliceosome);ko03013(Nucleocytoplasmic transport);ko03015(mRNA surveillance pathway)		PF16294(RNSP1-SAP18 binding (RSB) motif);PF02037(SAP domain)
A0A059Q0D9	Uncharacterized protein	SHCRBa_011_L19_F_270	A0A059Q0D9	A0A059Q0D9	SHCRBa_011_L19_F_270	Uncharacterized protein	A0A059Q0D9_9POAL	14	563590	686531	730764	635731	912217	855129	701977	304913	602516	935454	948737	846615	803576	684192	650788	758049	829960	845933	GO:0016021(CC:integral component of membrane)
A0A059Q0E0	Copper ion binding	SHCRBa_107_M24_R_100	A0A059Q0E0	A0A059Q0E0	SHCRBa_107_M24_R_100	Copper ion binding	A0A059Q0E0_9POAL	13	195664	212883	172363	209102	195178	208901	78206.2	76119	98518.4	68252.2	68716.5	117276	77164.1	56830.6	62884.7	125909	114810	112666
A0A059Q0E4	Ribosomal protein S4	SHCRBa_083_M12_R_10	A0A059Q0E4	A0A059Q0E4	SHCRBa_083_M12_R_10	Ribosomal protein S4	A0A059Q0E4_9POAL	16	14982700	12052700	11212900	12508400	14580400	12386300	8490060	4901130	8860330	9454350	8659880	10305000	8349280	7365790	7105170	10605200	10258600	10099000	GO:0006412(BP:translation);GO:0005840(CC:ribosome);GO:0003735(MF:structural constituent of ribosome);GO:0019843(MF:rRNA binding)				PF08071(RS4NT (NUC023) domain);PF01479(S4 domain)
A0A059Q0E6	Aldehyde dehydrogenase	SHCRBa_198_P02_R_10	A0A059Q0E6	A0A059Q0E6	SHCRBa_198_P02_R_10	Aldehyde dehydrogenase	A0A059Q0E6_9POAL	20	956319	1123640	1448340	1206500	1698770	1115470	975085	481786	1046740	1274660	1158340	1302840	1019900	924103	1036130	1141060	1149350	1172100	GO:0010133(BP:proline catabolic process to glutamate);GO:0072593(BP:reactive oxygen species metabolic process);GO:0009507(CC:chloroplast);GO:0005739(CC:mitochondrion);GO:0003842(MF:1-pyrroline-5-carboxylate dehydrogenase activity);GO:0016620(MF:oxidoreductase activity, acting on the aldehyde or oxo group of donors, NAD or NADP as acceptor);GO:0050897(MF:cobalt ion binding);GO:0008270(MF:zinc ion …	K00294(E1.2.1.88)	ko00250(Alanine, aspartate and glutamate metabolism);ko00330(Arginine and proline metabolism)		PF00171(Aldehyde dehydrogenase family)
A0A059Q0E8	Xyloglucan galactosyltransferase	SHCRBa_041_J05_F_110	A0A059Q0E8	A0A059Q0E8	SHCRBa_041_J05_F_110	Xyloglucan galactosyltransferase	A0A059Q0E8_9POAL	5	303397	502807	551617	370870	509721	486185	245477	108355	444465	420466	261628	318950	469910	435440	225707	422301	382190	361466	GO:0016757(MF:glycosyltransferase activity)				PF03016(Exostosin family)
A0A059Q0E9	Ribosomal protein	SHCRBa_027_I16_F_110	A0A059Q0E9	A0A059Q0E9	SHCRBa_027_I16_F_110	Ribosomal protein	A0A059Q0E9_9POAL	4	215523	243781	236981	254073	226128	254708	93955.5	53711.9	100580	73999.6	76411.5	115800	81649.8	62053.5	70139.6	129686	137906	106932	GO:0006412(BP:translation);GO:0005840(CC:ribosome);GO:0003735(MF:structural constituent of ribosome)	K02935(RP-L7)	ko03010(Ribosome)		PF16320(Ribosomal protein L7/L12 dimerisation domain);PF00542(Ribosomal protein L7/L12 C-terminal domain)
A0A059Q0F2	carotenoid 9,10-dioxygenase	SHCRBa_185_C01_R_60	A0A059Q0F2	A0A059Q0F2	SHCRBa_185_C01_R_60	carotenoid 9,10-dioxygenase	A0A059Q0F2_9POAL	15	199889	194891	173812	232064	136757	166860	157508	155529	210197	258003	214296	241921	154849	174079	185160	206554	214461	200254	GO:0016124(BP:xanthophyll catabolic process);GO:0016121(BP:carotene catabolic process);GO:0005794(CC:Golgi apparatus);GO:0009506(CC:plasmodesma);GO:0005886(CC:plasma membrane);GO:0005774(CC:vacuolar membrane);GO:0045549(MF:9-cis-epoxycarotenoid dioxygenase activity);GO:0055114(NA:NA)	K11159			PF03055(Retinal pigment epithelial membrane protein)
A0A059Q0F4	D-3-phosphoglycerate dehydrogenase	SHCRBa_160_F12_F_90	A0A059Q0F4	A0A059Q0F4	SHCRBa_160_F12_F_90	D-3-phosphoglycerate dehydrogenase	A0A059Q0F4_9POAL	52	2635480	2409420	2486080	2518910	2780400	2564350	7546010	3973840	6792240	4768510	5105820	6217580	8401960	5837070	5350330	6296290	6215150	6326850	GO:0006564(BP:L-serine biosynthetic process);GO:0051287(MF:NAD binding);GO:0004617(MF:phosphoglycerate dehydrogenase activity);GO:0016597(MF:amino acid binding);GO:0055114(NA:NA)	K00058(serA)	ko00680(Methane metabolism);ko00260(Glycine, serine and threonine metabolism);ko00270(Cysteine and methionine metabolism)		PF02826(D-isomer specific 2-hydroxyacid dehydrogenase, NAD binding domain);PF00389(D-isomer specific 2-hydroxyacid dehydrogenase, catalytic domain);PF01842(ACT domain);PF19304(D-3-phosphoglycerate dehydrogenase intervening domain)
A0A059Q0F5	Transporter-like protein	SHCRBa_012_J22_R_130	A0A059Q0F5;A0A059Q2S1	A0A059Q0F5;A0A059Q2S1	SHCRBa_012_J22_R_130;SHCRBa_191_L10_R_30	Transporter-like protein	A0A059Q0F5_9POAL;A0A059Q2S1_9POAL	2	23061.2	11199.4	14344.6		20425.1		26414.1	32053.9	34225.1	23072.4	18480.7	20140	15913.9	18021.8	25929.8	30905.6	25224.1	19120.7	GO:0071918(BP:urea transmembrane transport);GO:0016021(CC:integral component of membrane);GO:0015204(MF:urea transmembrane transporter activity)				PF00474(Sodium:solute symporter family)
A0A059Q0F7	Uncharacterized protein	SHCRBa_019_K12_R_90	A0A059Q0F7	A0A059Q0F7	SHCRBa_019_K12_R_90	Uncharacterized protein	A0A059Q0F7_9POAL	1	752695	675804	724643	624088	772911	742266	643745	490479	664250	884705	746584	818576	611102	681445	829384	719368	767272	762828
A0A059Q0F8	SBP-type domain-containing protein	SHCRBa_001_I10_R_20	A0A059Q0F8;A0A059Q1P8	A0A059Q0F8;A0A059Q1P8	SHCRBa_001_I10_R_20;SHCRBa_084_G07_R_80	SBP-type domain-containing protein	A0A059Q0F8_9POAL;A0A059Q1P8_9POAL	2	38789.3	60954.6	36529.5	52782.4	39365.7	29054.6	22242.8	44190	30044.6	27679.5	29843.6	33917.5	43466.7	25821.3		32827.9	38153.4	47876.1	GO:0005634(CC:nucleus);GO:0003677(MF:DNA binding)				PF03110(SBP domain)
A0A059Q0G0	non-specific serine/threonine protein kinase	SHCRBa_068_L10_F_190	A0A059Q0G0;A0A059Q1D4	A0A059Q0G0;A0A059Q1D4;A0A1J0M566	SHCRBa_068_L10_F_190;SHCRBa_079_N11_F_110	non-specific serine/threonine protein kinase	A0A059Q0G0_9POAL;A0A059Q1D4_9POAL	2	12168.9	32764.1	18897.7	32654.1		49739.8	21411.1	45551.3	25376.8	27863.2	18409.6						20946.1	22392.5	GO:0006468(BP:protein phosphorylation);GO:0007165(BP:signal transduction);GO:0016020(CC:membrane);GO:0005829(CC:cytosol);GO:0005524(MF:ATP binding);GO:0004674(MF:protein serine/threonine kinase activity)				PF03822(NAF domain);PF00069(Protein kinase domain)
A0A059Q0G2	Uncharacterized protein	SHCRBa_002_D10_R_10	A0A059Q0G2	A0A059Q0G2	SHCRBa_002_D10_R_10	Uncharacterized protein	A0A059Q0G2_9POAL	1		17408.7	12487.8	7515.46		12596.5		13555.8	14939.8		14970.4	12887.9		13092.2				12771.8
A0A059Q0G4	CCAAT-binding factor domain-containing protein	SHCRBa_267_M24_R_10	A0A059Q0G4	A0A059Q0G4	SHCRBa_267_M24_R_10	CCAAT-binding factor domain-containing protein	A0A059Q0G4_9POAL	2		35542.3	22508.7		20937.4	21082.6	16425.6	16045.1	28426.7	23086.1	15432.9	24437	20572.9	18439.6	20134.5	20166.3	31167.9	23321.9	GO:0042254(BP:ribosome biogenesis)	K14771			PF03914(CBF/Mak21 family)
A0A059Q0H0	Glycine-rich RNA-binding protein	SHCRBa_103_C06_F_210	A0A059Q0H0	A0A059Q0H0	SHCRBa_103_C06_F_210	Glycine-rich RNA-binding protein	A0A059Q0H0_9POAL	10	2047750	1538600	1357720	1709570	1429310	1498620	322241	143126	413034	487286	423025	477971	296936	281388	256554	647724	666260	654484	GO:0003676(MF:nucleic acid binding)				PF00076(RNA recognition motif)
A0A059Q0H2	Purple acid phosphatase	SHCRBa_014_G09_R_70	A0A059Q0H2	A0A059PZF5;A0A059PZQ6;A0A059Q0H2;A0A059Q233;A0A059Q288	SHCRBa_014_G09_R_70	Purple acid phosphatase	A0A059Q0H2_9POAL	22	1522010	2487590	3233230	1513300	3379750	2739390	2073940	705256	2373620	1635740	1906300	2849840	1697270	954633	988774	2108960	2072610	2130200	GO:0055062(BP:phosphate ion homeostasis);GO:0016311(BP:dephosphorylation);GO:0009505(CC:plant-type cell wall);GO:0005773(CC:vacuole);GO:0005829(CC:cytosol);GO:0046872(MF:metal ion binding);GO:0003993(MF:acid phosphatase activity)				PF14008(Iron/zinc purple acid phosphatase-like protein C);PF00149(Calcineurin-like phosphoesterase);PF16656(Purple acid Phosphatase, N-terminal domain)
A0A059Q0H5	Uncharacterized protein	SHCRBa_028_D11_R_320	A0A059Q0H5;A0A059Q346	A0A059Q0H5;A0A059Q346	SHCRBa_028_D11_R_320;SHCRBa_170_G03_R_920	Uncharacterized protein	A0A059Q0H5_9POAL;A0A059Q346_9POAL	5	18239.9	41194.8	13673.4			19847.5	21294.5	21750.6	27747.2	33271.5	17008.9		26079.3	29100.2	25079	24189.8	22502.1	26839.4	GO:0006413(BP:translational initiation);GO:0006779(BP:porphyrin-containing compound biosynthetic process);GO:0009941(CC:chloroplast envelope);GO:0009570(CC:chloroplast stroma);GO:0004655(MF:porphobilinogen synthase activity);GO:0046872(MF:metal ion binding)				PF08547(Complex I intermediate-associated protein 30 (CIA30));PF13460(NAD(P)H-binding)
A0A059Q0H8	Zinc-binding protein	SHCRBa_033_B15_R_230	A0A059Q0H8	A0A059Q1K3;A0A059Q0H8	SHCRBa_033_B15_R_230	Zinc-binding protein	A0A059Q0H8_9POAL	14	1402760	1265140	1218840	1419300	1185290	1270230	599819	515333	670838	869700	846722	898293	680403	685581	662509	994041	819641	861579	GO:0006790(BP:sulfur compound metabolic process);GO:0009150(BP:purine ribonucleotide metabolic process);GO:0005777(CC:peroxisome);GO:0005886(CC:plasma membrane);GO:0047627(MF:adenylylsulfatase activity)	K02503			PF01230(HIT domain)
A0A059Q0H9	ATP binding protein	SHCRBa_152_D05_R_320	A0A059Q0H9	A0A059Q0H9	SHCRBa_152_D05_R_320	ATP binding protein	A0A059Q0H9_9POAL	10	875452	913995	864305	551868	912704	1047190	270987	107706	204162	339845	349414	401205	317238	204419	341324	360668	431561	381483	GO:0006468(BP:protein phosphorylation);GO:0016021(CC:integral component of membrane);GO:0004672(MF:protein kinase activity);GO:0005524(MF:ATP binding)				PF07714(Protein tyrosine and serine/threonine kinase);PF13855(Leucine rich repeat)
A0A059Q0I5	Chloroplast envelope membrane protein	SHCRBa_062_I05_F_100	A0A059Q0I5	A0A059Q0I5;A0A059Q2A3;A0A059Q2I8	SHCRBa_062_I05_F_100	Chloroplast envelope membrane protein	A0A059Q0I5_9POAL	2	44457.5	52035.2	35712.2		52725.4	36724.6	178586	87534.2	122652	70516.9	113745	95376.9	122502	150575	166554	171554	112546	124222	GO:0016020(CC:membrane)				PF03040(CemA family)
A0A059Q0I9	Delta-aminolevulinic acid dehydratase	SHCRBa_001_I10_R_200	A0A059Q0I9;A0A059Q214	A0A059Q0I9;A0A059Q214	SHCRBa_001_I10_R_200;SHCRBa_028_D11_R_300	Delta-aminolevulinic acid dehydratase	A0A059Q0I9_9POAL;A0A059Q214_9POAL	1	20790.5	15010.6	11698.7	18463.5	8610.33	9972.92	3603.92	10213.8	11248.6		5585.39	8869.32	4384.45		5867.95		6059.57		GO:0006779(BP:porphyrin-containing compound biosynthetic process);GO:0046872(MF:metal ion binding);GO:0004655(MF:porphobilinogen synthase activity)	K01698(hemB)	ko01240(Biosynthesis of cofactors);ko00860(Porphyrin metabolism)		PF00490(Delta-aminolevulinic acid dehydratase)
A0A059Q0J0	Folate transporter 1, chloroplastic	SHCRBa_027_I16_R_20	A0A059Q0J0;A0A059Q256	A0A059Q0J0;A0A059Q256	SHCRBa_027_I16_R_20;SHCRBa_073_J10_R_50	Folate transporter 1, chloroplastic	A0A059Q0J0_9POAL;A0A059Q256_9POAL	1			32725.5		34857.3				23945.5							14879.5			GO:0055085(BP:transmembrane transport);GO:0016021(CC:integral component of membrane);GO:0009941(CC:chloroplast envelope)	K15115			PF00153(Mitochondrial carrier protein)
A0A059Q0J1	Peptide/nitrate transporter	SHCRBa_170_F15_F_350	A0A059Q0J1	A0A059Q0J1	SHCRBa_170_F15_F_350	Peptide/nitrate transporter	A0A059Q0J1_9POAL	15	233102	379590	457658	266728	621372	401648	209216	145864	234791	598930	369301	530577	99729.5	122452	161125	287812	310212	296076	GO:0006810(BP:transport);GO:0016020(CC:membrane)	K14638			PF00854(POT family)
A0A059Q0J2	DNA repair nuclease/redox regulator APEX1	SHCRBa_045_L22_R_90	A0A059Q0J2;A0A059Q1Y1	A0A059Q0J2;A0A059Q1Y1	SHCRBa_045_L22_R_90;SHCRBa_190_D01_R_20	DNA repair nuclease/redox regulator APEX1	A0A059Q0J2_9POAL;A0A059Q1Y1_9POAL	6	72215.8	105932	101801	54033.1	58280.9	89349	61251	103685	48437.8	82059.3	58236	55517.5	36562.6	72258.4	72574	67175.3	58244.4	72051.2	GO:0090305(BP:nucleic acid phosphodiester bond hydrolysis);GO:0006281(BP:DNA repair);GO:0005622(CC:intracellular anatomical structure);GO:0046872(MF:metal ion binding);GO:0003677(MF:DNA binding);GO:0003906(MF:DNA-(apurinic or apyrimidinic site) endonuclease activity)	K01142(E3.1.11.2)	ko03410(Base excision repair)		PF03372(Endonuclease/Exonuclease/phosphatase family)
A0A059Q0J4	Aspartic protease	SHCRBa_009_B01_R_100	A0A059Q0J4;A0A059Q1S1	A0A059Q0J4;A0A059Q1S1	SHCRBa_009_B01_R_100;SHCRBa_012_A01_R_150	Aspartic protease	A0A059Q0J4_9POAL;A0A059Q1S1_9POAL	1	148303	120082	137710	154998	158364	135942	437625	78723.2	438273	1728940	1362270	1229960	1264480	1036230	963756	1074780	804454	999763	GO:0044238(BP:primary metabolic process);GO:0071704(BP:organic substance metabolic process);GO:0008233(MF:peptidase activity)	K08245			PF03489(Saposin-like type B, region 2);PF00026(Eukaryotic aspartyl protease)
A0A059Q0J6	O-fucosyltransferase family protein	SHCRBa_022_C12_F_180	A0A059Q0J6	A0A059Q0J6	SHCRBa_022_C12_F_180	O-fucosyltransferase family protein	A0A059Q0J6_9POAL	19	416112	503815	596840	405943	611142	705256	451528	240200	428814	314320	416059	531541	433302	207911	304680	401107	406585	424970	GO:0016021(CC:integral component of membrane)				PF10250(GDP-fucose protein O-fucosyltransferase)
A0A059Q0J9	Phytocyanin domain-containing protein	SHCRBa_025_L09_R_190	A0A059Q0J9	A0A059Q0J9	SHCRBa_025_L09_R_190	Phytocyanin domain-containing protein	A0A059Q0J9_9POAL	6	742360	414094	729300	838211	548622	528745	400813	191502	284739	290488	278061	253551	281182	223653	306186	301524	539773	318240	GO:0016021(CC:integral component of membrane);GO:0009055(MF:electron transfer activity)				PF02298(Plastocyanin-like domain)
A0A059Q0K1	Phosphoglycerate kinase	SHCRBa_190_D01_R_240	A0A059Q0K1	A0A059Q0K1	SHCRBa_190_D01_R_240	Phosphoglycerate kinase	A0A059Q0K1_9POAL	24	6272160	6269550	6206970	4655260	7051520	6955260	8377970	4728220	7261630	8294390	8285700	6106980	8993600	8382570	8873070	7605590	8222310	8314080	GO:0006096(BP:glycolytic process);GO:0004618(MF:phosphoglycerate kinase activity);GO:0005524(MF:ATP binding)	K00927(PGK)	ko00010(Glycolysis / Gluconeogenesis);ko00710(Carbon fixation in photosynthetic organisms);ko04066(HIF-1 signaling pathway)		PF00162(Phosphoglycerate kinase)
A0A059Q0K3	HMA domain-containing protein	SHCRBa_095_E16_F_310	A0A059Q0K3;A0A1L2JKE7;A0A1L2JMG5	A0A059Q0K3;A0A1L2JKD9;A0A1L2JKE7;A0A1L2JMG5;A0A1L2JMR8;A0A1L2JQA8	SHCRBa_095_E16_F_310;Sh173M11_g0250;Sh195J14_g0250	HMA domain-containing protein	A0A059Q0K3_9POAL;A0A1L2JKE7_9POAL;A0A1L2JMG5_9POAL	6		2355.73	36796.6		43978.3		70473.7	133986	68291.6	11598.1	17429.9	13298	24722.5	16632.4	32120.9	35842.2	22446.1	26941.1	GO:0030001(BP:metal ion transport);GO:0046872(MF:metal ion binding)
A0A059Q0K6	PGG domain-containing protein	SHCRBa_119_J13_F_20	A0A059Q0K6	A0A059Q0K6	SHCRBa_119_J13_F_20	PGG domain-containing protein	A0A059Q0K6_9POAL	6	138073	111394	159794	95237.7	147753	129979	154811	110706	129136	171780	178289	192908	174875	144202	186508	220219	201483	187284					PF13962(Domain of unknown function);PF12796(Ankyrin repeats (3 copies))
A0A059Q0K8	Histone H3	SHCRBa_015_H09_F_10	A0A059Q0K8	A0A059Q0K8	SHCRBa_015_H09_F_10	Histone H3	A0A059Q0K8_9POAL	11	74336900	51797500	47493100	84891900	47319700	45901900	20504300	14423400	14951800	40072100	24400700	29267800	29589800	22208300	14682100	34154600	36869500	35192900	GO:0000786(CC:nucleosome);GO:0016021(CC:integral component of membrane);GO:0005634(CC:nucleus);GO:0046982(MF:protein heterodimerization activity);GO:0003677(MF:DNA binding)	K11253(H3)	;;;;		PF00125(Core histone H2A/H2B/H3/H4)
A0A059Q0L0	Proteasome assembly chaperone 2	SHCRBa_028_E10_R_180	A0A059Q0L0	A0A059Q0L0	SHCRBa_028_E10_R_180	Proteasome assembly chaperone 2	A0A059Q0L0_9POAL	10	349299	348780	412274	363117	350258	356150	411346	286715	343855	449215	392253	358754	343664	463617	378830	405422	464517	405183		K11876			PF09754(PAC2 family)
A0A059Q0L2	CCG-binding protein 1	SHCRBa_028_E10_F_330	A0A059Q0L2	A0A059Q0L2	SHCRBa_028_E10_F_330	CCG-binding protein 1	A0A059Q0L2_9POAL	6	15980.2	16773	16422	14763	23930.6	9670.61	28708.4	20426.3	26404.9	43040.6	32310.3	24628.3	41058.9	66606.1	75254	34797.5	37126.7	42880.2
A0A059Q0L5	Zinc finger CCCH type domain-containing protein	SHCRBa_010_E09_R_240	A0A059Q0L5	A0A059Q0L5	SHCRBa_010_E09_R_240	Zinc finger CCCH type domain-containing protein	A0A059Q0L5_9POAL	4	68794.7	72619.2	69740.8	40271.4	29562.9	64316.9	41476.6	173543	54565.7	75271.7	25265.7		34755.9	45193.2	40986.5	50491.9	60898.4	48466.4	GO:0046872(MF:metal ion binding)				PF00642(Zinc finger C-x8-C-x5-C-x3-H type (and similar))
A0A059Q0L8	MoaB/Mog domain-containing protein	SHCRBa_010_E09_R_480	A0A059Q0L8	A0A059Q0L8	SHCRBa_010_E09_R_480	MoaB/Mog domain-containing protein	A0A059Q0L8_9POAL	5	115452	108809	98348.7	132155	65056	79424.3	78110	95689.7	89564.8	76633.9	52301.2	76693.3	60095.7	77618.5	69463.6	88145.1	88021.3	86824.9	GO:0008152(BP:metabolic process);GO:0003824(MF:catalytic activity)				PF00994(Probable molybdopterin binding domain)
A0A059Q0M0	UMP kinase	SHCRBa_022_D13_R_560	A0A059Q0M0	A0A059Q022;A0A059Q0M0	SHCRBa_022_D13_R_560	UMP kinase	A0A059Q0M0_9POAL	10	120853	108753	97473.9	133547	63915	71077.9	74087.7	140223	64904.8	70286.6	64853.3	69157.5	63230.4	68482.7	72635.1	80940.2	56844.9	74927.2	GO:0006221(BP:pyrimidine nucleotide biosynthetic process);GO:0046939(BP:nucleotide phosphorylation);GO:0005737(CC:cytoplasm);GO:0033862(MF:UMP kinase activity)				PF00696(Amino acid kinase family);PF13837(Myb/SANT-like DNA-binding domain)
A0A059Q0M5	DOG1 domain	SHCRBa_158_P20_R_20	A0A059Q0M5	A0AA49ET05;A0A059Q0M5	SHCRBa_158_P20_R_20	DOG1 domain	A0A059Q0M5_9POAL	4	48350.7	50044.3	52028.3	40396.3	39686.8	48390.7	32944	24029.1	37296.4	64399.9	63076.1	44100.8	27179.2	49423.8	48695.6	55722.8	38093.1	60739.6	GO:0006351(BP:transcription, DNA-templated)				PF14144(Seed dormancy control)
A0A059Q0M7	Uncharacterized protein	SHCRBa_119_B13_F_130	A0A059Q0M7	A0A059Q0M7	SHCRBa_119_B13_F_130	Uncharacterized protein	A0A059Q0M7_9POAL	14	213345	250265	188902	445885	153547	164200	173186	251571	135566	224009	175323	162266	184582	272669	268740	222447	200472	192293	GO:0003676(MF:nucleic acid binding)	K11593(ELF2C)			PF16488(Argonaute linker 2 domain);PF02170(PAZ domain);PF08699(Argonaute linker 1 domain);PF02171(Piwi domain);PF16486(N-terminal domain of argonaute);PF16487(Mid domain of argonaute)
A0A059Q0M8	Protein translation factor SUI1	SHCRBa_028_K12_R_330	A0A059Q0M8	A0A059Q0M8	SHCRBa_028_K12_R_330	Protein translation factor SUI1	A0A059Q0M8_9POAL	4	359847	290826	288460	203763	311496	343752	272041	239834	339492	146557	274080	242620	289868	193751	171329	363391	257491	274672	GO:0006413(BP:translational initiation);GO:0006417(BP:regulation of translation);GO:0003743(MF:translation initiation factor activity)	K03113			PF01253(Translation initiation factor SUI1)
A0A059Q0N0	CCHC-type domain-containing protein	SHCRBa_119_B13_R_200	A0A059Q0N0	A0A059Q0N0	SHCRBa_119_B13_R_200	CCHC-type domain-containing protein	A0A059Q0N0_9POAL	1				23360.7															GO:0009987(BP:cellular process);GO:0005488(MF:binding)	K10904			PF00098(Zinc knuckle);PF07962(Replication Fork Protection Component Swi3)
A0A059Q0N1	VQ domain-containing protein	SHCRBa_159_E04_R_50	A0A059Q0N1;A0A059Q2W5	A0A059Q0N1;A0A059Q2W5	SHCRBa_159_E04_R_50;SHCRBa_186_P21_F_70	VQ domain-containing protein	A0A059Q0N1_9POAL;A0A059Q2W5_9POAL	1		37849	74054.6		61619.4	62711.8	25902.2	67774.5	35480.5			40441.6	50055.1	29137.1	32222.7	60571.7		54203.4					PF05678(VQ motif)
A0A059Q0N2	Isopentenyl transferase	SHCRBa_119_B13_F_370	A0A059Q0N2	A0A059Q0N2	SHCRBa_119_B13_F_370	Isopentenyl transferase	A0A059Q0N2_9POAL	2	674649	540206	571794	466627	510691	490337	565513	339372	464115	593492	597639	631919	607968	551092	641842	711368	631459	669543	GO:0071704(BP:organic substance metabolic process);GO:0006725(BP:cellular aromatic compound metabolic process);GO:0046483(BP:heterocycle metabolic process);GO:0006807(BP:nitrogen compound metabolic process);GO:0016740(MF:transferase activity)	K00791(miaA)	ko00908(Zeatin biosynthesis)		PF01715(IPP transferase)
A0A059Q0N3	Uncharacterized protein	SHCRBa_069_M12_R_60	A0A059Q0N3;A0A059Q392	A0A059Q0N3;A0A059Q392	SHCRBa_069_M12_R_60;SHCRBa_069_M12_R_80	Uncharacterized protein	A0A059Q0N3_9POAL;A0A059Q392_9POAL	3		17799.7	17054.6	24644.9	14628.8		8151.69	17258.6	7334.55	18088.2	18862.1		10885.6	18065.1	20254.4	13996.3	16758.6	17649.9		K15095(E1.1.1.208)	ko00902(Monoterpenoid biosynthesis)		PF00106(short chain dehydrogenase)
A0A059Q0N5	Uncharacterized protein	SHCRBa_119_B13_R_470	A0A059Q0N5	A0A059Q0N5	SHCRBa_119_B13_R_470	Uncharacterized protein	A0A059Q0N5_9POAL	2	8784.44	10926.8	12314.8	22313.5	9492.61	17278.9	7681.18	18127.7					4752.18			7052.07	6944.67	8071.87
A0A059Q0N7	Arf GTPase activating protein	SHCRBa_161_F21_F_40	A0A059Q0N7	A0A059Q0N7	SHCRBa_161_F21_F_40	Arf GTPase activating protein	A0A059Q0N7_9POAL	14	628627	523236	421413	459365	416701	500081	443702	714117	439944	382825	472439	486896	446993	278343	363673	500179	475480	455708	GO:0043547(BP:positive regulation of GTPase activity);GO:0005096(MF:GTPase activator activity)				PF01412(Putative GTPase activating protein for Arf)
A0A059Q0P1	DUF4408 domain-containing protein	SHCRBa_041_N14_R_40	A0A059Q0P1	A0A059Q0P1	SHCRBa_041_N14_R_40	DUF4408 domain-containing protein	A0A059Q0P1_9POAL	3	71192.5	108089	114728	70809	106409	108331	67033.1	76071.3	68512.6	60165.2	96268.2	80685.3	90184.8	71683.5	116968	75576.2	65033.8	85718.3	GO:0016021(CC:integral component of membrane)				PF14364(Domain of unknown function (DUF4408));PF05553(Cotton fibre expressed protein)
A0A059Q0P3	Trafficking protein particle complex subunit	SHCRBa_055_F12_F_210	A0A059Q0P3	A0A059Q0P3;A0A678TL17	SHCRBa_055_F12_F_210	Trafficking protein particle complex subunit	A0A059Q0P3_9POAL	6	323477	399774	426651	464309	527123	574295	510248	323726	494022	515393	466673	702214	453912	423851	402681	478793	530917	431479	GO:0006810(BP:transport);GO:0030008(CC:TRAPP complex)	K20303			PF04099(Sybindin-like family)
A0A059Q0P4	Uncharacterized protein	SHCRBa_098_E22_R_30	A0A059Q0P4	A0A059Q0P4	SHCRBa_098_E22_R_30	Uncharacterized protein	A0A059Q0P4_9POAL	5	113765	87709.6	80947	91491	81677.2	79125.1	66308.7	46818.1	55269.8	72553	52244.4	84149.2	76122.5	71451.3	90713.4	84034.4	97291	79828.5
A0A059Q0P6	Disease resistance N-terminal domain-containing protein	SHCRBa_026_P08_R_120	A0A059Q0P6	A0A059PZ13;A0A059PZX7;A0A059Q0P6;A0A059Q2S3;A0A059Q3D3	SHCRBa_026_P08_R_120	Disease resistance N-terminal domain-containing protein	A0A059Q0P6_9POAL	4			192007	73690.4	155752	87212.3	194124	163937	113130	203993	183723	132915	158044	172902	133981	138582	114111	173188					PF18052(Rx N-terminal domain)
A0A059Q0P8	Protein transport protein Sec61 subunit beta	SHCRBa_086_A19_F_40	A0A059Q0P8	A0A059Q0P8	SHCRBa_086_A19_F_40	Protein transport protein Sec61 subunit beta	A0A059Q0P8_9POAL	1	171793	103695	108499	85809.9	118399	145594	101482	64533.9	77005.5	128157	78998.1		100951	111182			99558.7		GO:0006886(BP:intracellular protein transport);GO:0005784(CC:Sec61 translocon complex);GO:0016021(CC:integral component of membrane)	K09481(SEC61B)	ko03060(Protein export);ko04141(Protein processing in endoplasmic reticulum);ko04145(Phagosome);		PF03911(Sec61beta family)
A0A059Q0P9	Delta-aminolevulinic acid dehydratase	SHCRBa_102_P01_F_210	A0A059Q0P9	A0A059Q0P9	SHCRBa_102_P01_F_210	Delta-aminolevulinic acid dehydratase	A0A059Q0P9_9POAL	27	455330	542775	561792	515374	275993	413898	319061	577022	395737	228072	225532	240838	311282	359566	292993	360367	358444	334036	GO:0006779(BP:porphyrin-containing compound biosynthetic process);GO:0046872(MF:metal ion binding);GO:0004655(MF:porphobilinogen synthase activity)	K01698(hemB)	ko01240(Biosynthesis of cofactors);ko00860(Porphyrin metabolism)		PF00490(Delta-aminolevulinic acid dehydratase)
A0A059Q0Q6	Mitochondrial chaperone	SHCRBa_008_G08_R_180	A0A059Q0Q6	A0A059Q018;A0A059Q0Q6	SHCRBa_008_G08_R_180	Mitochondrial chaperone	A0A059Q0Q6_9POAL	9	154302	179567	231386	63556.1	187438	180894	287418	288168	308684	199177	173339	214945	233595	199866	212162	189206	247222	225486	GO:0005524(MF:ATP binding)	K08900			PF00004(ATPase family associated with various cellular activities (AAA));PF14363(Domain associated at C-terminal with AAA)
A0A059Q0R0	Protein kinase domain-containing protein	SHCRBa_008_G08_F_310	A0A059Q0R0	A0A059Q0R0	SHCRBa_008_G08_F_310	Protein kinase domain-containing protein	A0A059Q0R0_9POAL	2	826189	1237070	1403300	939704	1018180	1185950	1461460	1528710	1518540	1616570	1412600	1497200	1400230	1450660	1593590	1579140	1280480	1315690	GO:0016301(MF:kinase activity)	K04730(IRAK1)	ko04010(MAPK signaling pathway);ko04064(NF-kappa B signaling pathway);;;;;;;;;;;;;;;;;;;ko04936(Alcoholic liver disease)		PF00069(Protein kinase domain)
A0A059Q0R2	Dirigent protein	SHCRBa_044_M03_R_90	A0A059Q0R2	A0A059Q0R2	SHCRBa_044_M03_R_90	Dirigent protein	A0A059Q0R2_9POAL	7	91896.5	180554	227941	28274.5	349431	304148	50501.8	72953.3	47022.3	44122.6	43097.3	49281.9	36588.9	35464.4	37837.4	44019.3	50616.3	48465.7					PF03018(Dirigent-like protein)
A0A059Q0R3	Thioredoxin	SHCRBa_250_M20_F_40	A0A059Q0R3	A0A059Q0R3	SHCRBa_250_M20_F_40	Thioredoxin	A0A059Q0R3_9POAL	2	190557	209253	242241	106714	319612	439664	244575	150531	340423	372803	348533	428373	333612	367131	325425	329217	319786	403888	GO:0045454(BP:cell redox homeostasis);GO:0006662(BP:glycerol ether metabolic process);GO:0015035(MF:protein-disulfide reductase activity);GO:0005623(NA:NA);GO:0055114(NA:NA)				PF00085(Thioredoxin)
A0A059Q0R4	NADP-dependent glyceraldehyde-3-phosphate dehydrogenase	SHCRBa_012_P16_R_140	A0A059Q0R4	A0A059Q0R4;A0A192GQP0	SHCRBa_012_P16_R_140	NADP-dependent glyceraldehyde-3-phosphate dehydrogenase	A0A059Q0R4_9POAL	21	228962	259114	267303	314663	237206	251295	693476	586026	576733	979047	743013	487025	656899	1092540	572110	712423	702513	722318	GO:0005737(CC:cytoplasm);GO:0008886(MF:glyceraldehyde-3-phosphate dehydrogenase (NADP+) (non-phosphorylating) activity);GO:0055114(NA:NA)	K00131(gapN)	ko00010(Glycolysis / Gluconeogenesis);ko00030(Pentose phosphate pathway)		PF00171(Aldehyde dehydrogenase family)
A0A059Q0R5	Protein DETOXIFICATION	SHCRBa_009_G16_R_160	A0A059Q0R5	A0A059Q0R5	SHCRBa_009_G16_R_160	Protein DETOXIFICATION	A0A059Q0R5_9POAL	3		27276.2	46766.5		62144.4		88088.4	43126	111761	185588	160767	41407.6	145491	160900	204045	124976	118068	125887	GO:0006855(BP:xenobiotic transmembrane transport);GO:0016021(CC:integral component of membrane);GO:0015297(MF:antiporter activity);GO:0015238(NA:NA)	K03327			PF01554(MatE)
A0A059Q0R7	glutathione dehydrogenase (ascorbate)	SHCRBa_012_J22_R_110	A0A059Q0R7	A0A059Q0R7	SHCRBa_012_J22_R_110	glutathione dehydrogenase (ascorbate)	A0A059Q0R7_9POAL	16	4004810	2994370	3514240	2891030	3989410	3384800	3431390	1341290	3408230	6976640	5506800	4591700	3838730	4301720	3728280	4733520	4379760	4688330	GO:0042221(BP:response to chemical);GO:0009987(BP:cellular process);GO:0008152(BP:metabolic process);GO:0016491(MF:oxidoreductase activity);GO:0044434(NA:NA)				PF13409(Glutathione S-transferase, N-terminal domain)
A0A059Q0R8	Rubisco LS methyltransferase, substrate-binding domain	SHCRBa_033_L16_R_90	A0A059Q0R8	A0A059Q0R8	SHCRBa_033_L16_R_90	Rubisco LS methyltransferase, substrate-binding domain	A0A059Q0R8_9POAL	13	63551.5	77636.8	86825	100509	82078.5	75226.7	91846.7	72617	94230.6	92557.6	68948	68733.5	86750.9	114371	67962.8	99887.3	94597.1	90501.5					PF09273(Rubisco LSMT substrate-binding)
A0A059Q0R9	Polyamine oxidase	SHCRBa_211_I07_R_20	A0A059Q0R9	A0A059Q0R9	SHCRBa_211_I07_R_20	Polyamine oxidase	A0A059Q0R9_9POAL	1	512078	694548	840870	336071	970405	757391	100493	94511.2	541511			323263	909121	203685	82411.7	385340	390282	365973	GO:0052897(MF:N8-acetylspermidine:oxygen oxidoreductase (propane-1,3-diamine-forming) activity);GO:0052896(MF:spermidine oxidase (propane-1,3-diamine-forming) activity);GO:0052900(MF:spermine oxidase (propane-1,3-diamine-forming) activity);GO:0052893(MF:N1-acetylspermine:oxygen oxidoreductase (propane-1,3-diamine-forming) activity);GO:0052898(MF:N1-acetylspermidine:oxygen oxidoreductase (propane-…	K13366(MPAO)	ko00330(Arginine and proline metabolism);ko00410(beta-Alanine metabolism)		PF01593(Flavin containing amine oxidoreductase)
A0A059Q0S3	Elongation factor G, mitochondrial	SHCRBa_109_M04_R_120	A0A059Q0S3	A0A059Q0S3	SHCRBa_109_M04_R_120	Elongation factor G, mitochondrial	A0A059Q0S3_9POAL	12	142984	130606	139844	88416.9	66858.5	67440.9	80273.6	87861	68867.7	45794.3	46343.5	45661.4	59017.4	55443.2	62669.1	70562.1	80699.5	82832.4	GO:0070125(BP:mitochondrial translational elongation);GO:0005739(CC:mitochondrion);GO:0003746(MF:translation elongation factor activity);GO:0003924(MF:GTPase activity);GO:0005525(MF:GTP binding)	K02355			PF03144(Elongation factor Tu domain 2);PF00009(Elongation factor Tu GTP binding domain);PF14492(Elongation Factor G, domain III);PF00679(Elongation factor G C-terminus);PF03764(Elongation factor G, domain IV)
A0A059Q0S8	DNA replication complex GINS protein SLD5	SHCRBa_022_B01_F_250	A0A059Q0S8	A0A059Q0S8	SHCRBa_022_B01_F_250	DNA replication complex GINS protein SLD5	A0A059Q0S8_9POAL	5	352432	249706	218481	371426	220093	269382	142954	129267	141183	119802	123007	140654	140973	124007	124842	202953	166977	151675	GO:0006260(BP:DNA replication);GO:0005634(CC:nucleus)	K10735			PF05916(GINS complex protein);PF16922(DNA replication complex GINS protein SLD5 C-terminus)
A0A059Q0T1	Cytosolic acetyl-CoA carboxylase	SHCRBa_028_N13_R_220	A0A059Q0T1	A0A059PZK9;A0A059Q0T1;A0A059Q0T9	SHCRBa_028_N13_R_220	Cytosolic acetyl-CoA carboxylase	A0A059Q0T1_9POAL	98	233423	243859	245430	220546	123019	211912	326639	974893	367984	243943	245476	142711	251020	416669	237649	312097	295606	313001		K11262(ACACA)	ko00620(Pyruvate metabolism);ko00640(Propanoate metabolism);ko00061(Fatty acid biosynthesis);ko00254(Aflatoxin biosynthesis);ko04152(AMPK signaling pathway);;;ko04936(Alcoholic liver disease)		PF08326(Acetyl-CoA carboxylase, central region);PF00289(Biotin carboxylase, N-terminal domain);PF21385(Acetyl-CoA carboxylase, BT domain);PF00364(Biotin-requiring enzyme);PF01039(Carboxyl transferase domain);PF02785(Biotin carboxylase C-terminal domain);PF02786(Carbamoyl-phosphate synthase L chain, ATP binding domain)
A0A059Q0T2	Serine hydroxymethyltransferase	SHCRBa_172_L15_R_80	A0A059Q0T2	A0A059Q0P7;A0A059Q0T2;A0A059Q2Y4	SHCRBa_172_L15_R_80	Serine hydroxymethyltransferase	A0A059Q0T2_9POAL	53	1723270	2625290	3078190	1302810	2504950	2365230	6870640	6082160	7791530	5148330	6674080	5224500	8524020	8728770	10151500	6820710	6877070	6922830	GO:0006563(BP:L-serine metabolic process);GO:0035999(BP:tetrahydrofolate interconversion);GO:0032259(BP:methylation);GO:0006544(BP:glycine metabolic process);GO:0030170(MF:pyridoxal phosphate binding);GO:0008168(MF:methyltransferase activity);GO:0004372(MF:glycine hydroxymethyltransferase activity)	K00600(glyA)	ko01240(Biosynthesis of cofactors);ko00630(Glyoxylate and dicarboxylate metabolism);ko00680(Methane metabolism);ko00260(Glycine, serine and threonine metabolism);ko00460(Cyanoamino acid metabolism);ko00670(One carbon pool by folate);		PF00464(Serine hydroxymethyltransferase)
A0A059Q0T9	Acetyl-coenzyme A carboxylase	SHCRBa_028_C07_F_410	A0A059Q0T9	A0A059Q0T9	SHCRBa_028_C07_F_410	Acetyl-coenzyme A carboxylase	A0A059Q0T9_9POAL	52	710965	1069580	1148750	693726	398635	831782	612773	2088220	840410	298358	317472	223575	453616	698931	426572	602110	604918	621722	GO:0006633(BP:fatty acid biosynthetic process);GO:0046872(MF:metal ion binding);GO:0005524(MF:ATP binding);GO:0004075(MF:biotin carboxylase activity);GO:0003989(MF:acetyl-CoA carboxylase activity)	K11262(ACACA)	ko00620(Pyruvate metabolism);ko00640(Propanoate metabolism);ko00061(Fatty acid biosynthesis);ko00254(Aflatoxin biosynthesis);ko04152(AMPK signaling pathway);;;ko04936(Alcoholic liver disease)		PF00289(Biotin carboxylase, N-terminal domain);PF00364(Biotin-requiring enzyme);PF02786(Carbamoyl-phosphate synthase L chain, ATP binding domain);PF02785(Biotin carboxylase C-terminal domain);PF21385(Acetyl-CoA carboxylase, BT domain);PF08326(Acetyl-CoA carboxylase, central region)
A0A059Q0U3	Elongation factor 1-alpha	SHCRBa_027_M20_F_60	A0A059Q0U3	A0A059Q0U3;A0A8F6QH23;Q8SAT1;Q8SAT2;Q9FYV3;A0A059Q008;A0A059Q059;B2KNJ5	SHCRBa_027_M20_F_60	Elongation factor 1-alpha	A0A059Q0U3_9POAL	62	56374500	50232100	51554400	44432700	44035100	48262700	49606100	52008600	52024500	34656200	43497800	42630800	45122600	45053300	52014500	48502500	49439400	48702400	GO:0006414(BP:translational elongation);GO:0005737(CC:cytoplasm);GO:0003746(MF:translation elongation factor activity);GO:0005525(MF:GTP binding);GO:0003924(MF:GTPase activity)	K03231(EEF1A)	ko03013(Nucleocytoplasmic transport);;		PF00009(Elongation factor Tu GTP binding domain);PF03143(Elongation factor Tu C-terminal domain);PF03144(Elongation factor Tu domain 2)
A0A059Q0U5	Uncharacterized protein	SHCRBa_261_H05_F_170	A0A059Q0U5	A0A059Q0U5	SHCRBa_261_H05_F_170	Uncharacterized protein	A0A059Q0U5_9POAL	32	1362840	947040	721579	1206140	783143	771455	457616	518058	458130	435199	357750	421782	449694	380014	422266	605710	607825	628047	GO:0006810(BP:transport);GO:0005622(CC:intracellular anatomical structure);GO:0003676(MF:nucleic acid binding);GO:0000166(MF:nucleotide binding)				PF00076(RNA recognition motif);PF02136(Nuclear transport factor 2 (NTF2) domain)
A0A059Q0V0	Pto kinase interactor	SHCRBa_023_A24_F_30	A0A059Q0V0	A0A059Q0V0	SHCRBa_023_A24_F_30	Pto kinase interactor	A0A059Q0V0_9POAL	27	560203	642502	636089	622509	724368	658068	835158	675547	823359	821960	882252	915390	744475	754656	864278	772510	811191	825229	GO:0006468(BP:protein phosphorylation);GO:0005524(MF:ATP binding);GO:0004674(MF:protein serine/threonine kinase activity)	K13436(PTI1)			PF07714(Protein tyrosine and serine/threonine kinase)
A0A059Q0V1	DNA-binding protein	SHCRBa_082_J13_F_150	A0A059Q0V1	A0A059Q0V1	SHCRBa_082_J13_F_150	DNA-binding protein	A0A059Q0V1_9POAL	3	863145	948406	838197	575942	1140200	1247030	525473	334016	926455	879864	792415	1296390	543697	408891	344983	601987	736706	794672	GO:0006355(BP:regulation of transcription, DNA-templated);GO:0016021(CC:integral component of membrane);GO:0005634(CC:nucleus);GO:0003677(MF:DNA binding)				PF04689(DNA binding protein S1FA)
A0A059Q0V4	Maltose excess protein	SHCRBa_020_L15_R_80	A0A059Q0V4	A0A059Q0V4	SHCRBa_020_L15_R_80	Maltose excess protein	A0A059Q0V4_9POAL	6	170158	177455	230145	233538	298861	343161	236024	152772	225999	374223	304570	318491	207393	209955	193439	257223	301872	262422	GO:0016021(CC:integral component of membrane)
A0A059Q0V7	Protein kinase domain-containing protein	SHCRBa_020_L15_R_210	A0A059Q0V7	A0A059Q0V7	SHCRBa_020_L15_R_210	Protein kinase domain-containing protein	A0A059Q0V7_9POAL	5	15558.5	22885.5	21727.2	21185.9	19555.2	18132.1	23225.9	32595	19898.4	12944.2	13371.4		11142.6	16496.2	14114.4	11979.5	17978.5	21725.3		K18670			PF00069(Protein kinase domain)
A0A059Q0V8	Uncharacterized protein	SHCRBa_170_C07_R_100	A0A059Q0V8	A0A059Q0V8	SHCRBa_170_C07_R_100	Uncharacterized protein	A0A059Q0V8_9POAL	2	54748.4		24769.5	29228.9	28477.7	22327.1	29076.3	15143.2	32889.3	108706	58832.1	48676.2	54756.5	79581.8	76069	60213.6	68939.2	60647.3					PF04134(DCC1-like thiol-disulfide oxidoreductase)
A0A059Q0V9	non-specific serine/threonine protein kinase	SHCRBa_004_G10_F_140	A0A059Q0V9;A0A059Q2I3	A0A059Q0V9;A0A059Q2I3	SHCRBa_004_G10_F_140;SHCRBa_021_E20_F_110	non-specific serine/threonine protein kinase	A0A059Q0V9_9POAL;A0A059Q2I3_9POAL	2	45225.7		21249.6	12143.2	19845.5	28224	27486	46711.5	28852.1	103573	21018.5	10750.6	153664	34995.9	32949.6	111866	57366.4	48697.8	GO:0016301(MF:kinase activity)				PF08263(Leucine rich repeat N-terminal domain);PF13855(Leucine rich repeat);PF00560(Leucine Rich Repeat);PF00069(Protein kinase domain)
A0A059Q0W0	Transcription factor	SHCRBa_170_C07_R_430	A0A059Q0W0	A0A059Q0W0	SHCRBa_170_C07_R_430	Transcription factor	A0A059Q0W0_9POAL	5	418571	321458	241655	359645	279210	308692	102970	87524.7	101863	75071.2	138315	100784	114429	67583.7	77294.3	181138	199356	175582	GO:0006355(BP:regulation of transcription, DNA-templated);GO:0043565(MF:sequence-specific DNA binding);GO:0003700(MF:DNA-binding transcription factor activity)	K16241(HY5)			PF00170(bZIP transcription factor)
A0A059Q0W4	RNA helicase	SHCRBa_008_B11_F_370	A0A059Q0W4	A0A059Q0W4	SHCRBa_008_B11_F_370	RNA helicase	A0A059Q0W4_9POAL	35	2048300	2137530	2328360	1939520	1533880	1992650	2404710	4514840	2418910	1649380	1775800	1564440	1949400	2176440	2150860	2198480	2227720	2228650	GO:0004386(MF:helicase activity);GO:0003676(MF:nucleic acid binding);GO:0005524(MF:ATP binding)	K13025(EIF4A3)	ko03040(Spliceosome);ko03013(Nucleocytoplasmic transport);ko03015(mRNA surveillance pathway)		PF00270(DEAD/DEAH box helicase);PF00271(Helicase conserved C-terminal domain)
A0A059Q0W6	RNA helicase	SHCRBa_168_J15_R_60	A0A059Q0W6	A0A059Q0W6	SHCRBa_168_J15_R_60	RNA helicase	A0A059Q0W6_9POAL	14	66297.3	44877.4	38709.9	42651.6	19537.5	44928.9	32384.9	61109.3	30810.5	24014.2	13010.4	14650.1	19479.9	27242.2	14230.4	30473.3	31110.5	21014.2		K14442(DHX36)	ko03018(RNA degradation)		PF00271(Helicase conserved C-terminal domain);PF21010(Helicase associated domain (HA2), ratchet-like);PF01424(R3H domain);PF07717(Oligonucleotide/oligosaccharide-binding (OB)-fold);PF00270(DEAD/DEAH box helicase);PF04408(Helicase associated domain (HA2), winged-helix)
A0A059Q0X0	Uncharacterized protein	SHCRBa_165_F05_R_240	A0A059Q0X0	A0A059Q0X0	SHCRBa_165_F05_R_240	Uncharacterized protein	A0A059Q0X0_9POAL	1				31066.4		26782
A0A059Q0X1	Cellulose synthase	SHCRBa_168_J15_F_230	A0A059Q0X1	A0A059Q0X1	SHCRBa_168_J15_F_230	Cellulose synthase	A0A059Q0X1_9POAL	5	78535.7	99092.7	99618.8	86871.2	39253.6	76727	12865.5	42512.5	24125.7		18789	11234.1			19323.5	21537.6		34328	GO:0016021(CC:integral component of membrane)				PF13632(Glycosyl transferase family group 2)
A0A059Q0X3	Replication protein A subunit	SHCRBa_035_B09_R_200	A0A059Q0X3	A0A059PZD3;A0A059Q052;A0A059Q0X3;A0A059Q210;A0A059Q228	SHCRBa_035_B09_R_200	Replication protein A subunit	A0A059Q0X3_9POAL	6	124315	74552.9	66036.4	118382	50035.4	47428.1	66294.5	80625.3	62495	65124.3	51927.5	69416.1	59619.7	64335.2	44892.8	92278.6	78211.8	78524.3	GO:0007141(BP:male meiosis I);GO:0006281(BP:DNA repair);GO:0051026(BP:chiasma assembly);GO:0006260(BP:DNA replication);GO:0048232(BP:male gamete generation);GO:0009555(BP:pollen development);GO:0003677(MF:DNA binding);GO:0000790(NA:NA)	K07466(RFA1)	ko03030(DNA replication);ko03420(Nucleotide excision repair);ko03430(Mismatch repair);ko03440(Homologous recombination);ko03460(Fanconi anemia pathway)		PF04057(Replication factor-A protein 1, N-terminal domain);PF08646(Replication factor-A C terminal domain);PF16900(Replication protein A OB domain);PF01336(OB-fold nucleic acid binding domain)
A0A059Q0Y0	Ribonucleoside-diphosphate reductase	SHCRBa_201_A23_R_70	A0A059Q0Y0	A0A059Q0Y0	SHCRBa_201_A23_R_70	Ribonucleoside-diphosphate reductase	A0A059Q0Y0_9POAL	29	574581	481202	312235	578204	129951	274491	76535.1	217363	95691.4	64769.5	73147.9	69795.1	99673.1	78493.6	98347.2	165301	166968	169474	GO:0006260(BP:DNA replication);GO:0005524(MF:ATP binding);GO:0004748(MF:ribonucleoside-diphosphate reductase activity, thioredoxin disulfide as acceptor);GO:0055114(NA:NA)	K10807(RRM1)	ko01232(Nucleotide metabolism);ko00230(Purine metabolism);ko00240(Pyrimidine metabolism);ko00480(Glutathione metabolism);ko00983(Drug metabolism - other enzymes)		PF02867(Ribonucleotide reductase, barrel domain);PF00317(Ribonucleotide reductase, all-alpha domain);PF03477(ATP cone domain)
A0A059Q0Y3	Eukaryotic translation initiation factor 4C	SHCRBa_013_P09_R_180	A0A059Q0Y3	A0A059Q0Y3	SHCRBa_013_P09_R_180	Eukaryotic translation initiation factor 4C	A0A059Q0Y3_9POAL	10	1796950	2296100	2303070	2127910	2052120	2115500	1515380	1873150	1749920	1273880	1570660	1747490	1502950	1260620	1878720	1648280	1765670	1583340	GO:0006413(BP:translational initiation);GO:0016021(CC:integral component of membrane);GO:0003743(MF:translation initiation factor activity)	K03236			PF01176(Translation initiation factor 1A / IF-1)
A0A059Q0Y8	Scarecrow-like protein	SHCRBa_006_C11_F_20	A0A059Q0Y8	A0A059Q0Y8	SHCRBa_006_C11_F_20	Scarecrow-like protein	A0A059Q0Y8_9POAL	4	49707.1	60397.5	36201.8	57915	84886.3	33781.2	49340.6	104282	31459.2	53853.7	58000.6	70361.9	59754.2	52365.7	132119	63690.3	57203.3	61810.9	GO:0006355(BP:regulation of transcription, DNA-templated)				PF03514(GRAS domain family)
A0A059Q0Z5	AP complex subunit sigma	SHCRBa_025_G23_R_220	A0A059Q0Z5	A0A059Q0Z5	SHCRBa_025_G23_R_220	AP complex subunit sigma	A0A059Q0Z5_9POAL	3	318617	512335	381478	247311	372796	423915	357424	593847	388109	166841	337292	415198	435340	267177	412147	392715	374839	436614	GO:0016192(BP:vesicle-mediated transport);GO:0006886(BP:intracellular protein transport);GO:0030117(CC:membrane coat);GO:0008565(NA:NA)	K12394(AP1S1_2)	ko04142(Lysosome);		PF01217(Clathrin adaptor complex small chain)
A0A059Q100	Ribosomal protein	SHCRBa_121_P14_F_20	A0A059Q100	A0A059Q100	SHCRBa_121_P14_F_20	Ribosomal protein	A0A059Q100_9POAL	5	100600	119783	149873	109134	154818	193644	59675.4	18838.4	142638	101703	88323.2	115611	118632	121845	76153.1	115913	104655	124521	GO:0006412(BP:translation);GO:0005840(CC:ribosome);GO:0003735(MF:structural constituent of ribosome)	K19032			PF04839(Plastid and cyanobacterial ribosomal protein (PSRP-3 / Ycf65))
A0A059Q103	Uncharacterized protein	SHCRBa_024_H17_F_100	A0A059Q103	A0A059Q103	SHCRBa_024_H17_F_100	Uncharacterized protein	A0A059Q103_9POAL	1	15416.9	23393.3	32587.9		26700.9	28390.2	78277.8	101338	94858.3	26848.1	30479.9	51673	37686.3	29725.2	31660.7	57851.9	39296.3	46308.5
A0A059Q108	Acetylglucosaminyltransferase family protein	SHCRBa_003_N22_F_190	A0A059Q108	A0A059Q108	SHCRBa_003_N22_F_190	Acetylglucosaminyltransferase family protein	A0A059Q108_9POAL	6	48157.1	88830.4	183983	10013.3	172718	129985	355572	55631.8	282577	232927	357712	445529	368257	277219	380309	290485	261032	275587
A0A059Q109	Auxilin-related protein	SHCRBa_258_H24_R_170	A0A059Q109	A0A059Q109	SHCRBa_258_H24_R_170	Auxilin-related protein	A0A059Q109_9POAL	23	192135	142903	112899	134929	90537.6	131176	112489	246725	98742.9	76911	82310.8	95796.8	96512.1	74470.1	104169	119961	112881	110812
A0A059Q115	Calmodulin-binding domain-containing protein	SHCRBa_162_H04_R_10	A0A059Q115	A0A059Q115	SHCRBa_162_H04_R_10	Calmodulin-binding domain-containing protein	A0A059Q115_9POAL	6			144689		171029	87827.4	173956	163821	231032	303403	302052	197915	314304	295702	202675	263367	215744	249493					PF07839(Plant calmodulin-binding domain)
A0A059Q116	signal-recognition-particle GTPase	SHCRBa_069_I18_F_10	A0A059Q116	A0A059Q116	SHCRBa_069_I18_F_10	signal-recognition-particle GTPase	A0A059Q116_9POAL	15	130656	153036	147647	134462	160493	183263	151059	119981	214503	195716	150538	153856	193688	201039	166356	184530	217158	188559	GO:0006614(BP:SRP-dependent cotranslational protein targeting to membrane);GO:0048500(CC:signal recognition particle);GO:0008312(MF:7S RNA binding);GO:0003924(MF:GTPase activity);GO:0005525(MF:GTP binding)	K03106(SRP54)	ko03060(Protein export);ko03070(Bacterial secretion system);ko02024(Quorum sensing)		PF02978(Signal peptide binding domain);PF00448(SRP54-type protein, GTPase domain);PF02881(SRP54-type protein, helical bundle domain)
A0A059Q118	Potassium transporter	SHCRBa_014_N06_F_150	A0A059Q118	A0A059Q118;A0A2P1NQ52;A0A346TJ48	SHCRBa_014_N06_F_150	Potassium transporter	A0A059Q118_9POAL	5	59443.4	37162.7	51424.6	56473.8	47407.9	37547.5	109818	50041.5	76127.4		118974		39814.3	46787.3	90599.7	42306.7	37183.1	204570	GO:0071805(BP:potassium ion transmembrane transport);GO:0016021(CC:integral component of membrane);GO:0015079(MF:potassium ion transmembrane transporter activity)	K03549			PF02705(K+ potassium transporter)
A0A059Q120	UBA domain-containing protein	SHCRBa_015_N03_R_310	A0A059Q120	A0A059Q120	SHCRBa_015_N03_R_310	UBA domain-containing protein	A0A059Q120_9POAL	11	106527	194887	229675	118910	198973	225988	190747	204012	231497	118900	163647	211603	177987	111846	121066	191085	202578	191407	GO:0016020(CC:membrane)				PF00627(UBA/TS-N domain);PF01694(Rhomboid family)
A0A059Q122	H(+)-exporting diphosphatase	SHCRBa_063_N24_R_170	A0A059Q122	A0A059PYR8;A0A059PYY2;A0A059Q122	SHCRBa_063_N24_R_170	H(+)-exporting diphosphatase	A0A059Q122_9POAL	37	3979640	4128350	4260020	4435780	3847590	3196020	12479400	9170600	13354600	7490200	8645970	8135970	9368140	7376790	9234450	9318150	9788550	9614340	GO:0055085(BP:transmembrane transport);GO:0016021(CC:integral component of membrane);GO:0004427(MF:inorganic diphosphatase activity);GO:0009678(MF:pyrophosphate hydrolysis-driven proton transmembrane transporter activity);GO:0015992(NA:NA)	K01507(ppa)	ko00190(Oxidative phosphorylation)		PF03030(Inorganic H+ pyrophosphatase)
A0A059Q123	ATP-dependent RNA helicase	SHCRBa_145_O09_F_20	A0A059Q123	A0A059PYU1;A0A059Q123	SHCRBa_145_O09_F_20	ATP-dependent RNA helicase	A0A059Q123_9POAL	7	37855.3	55018.1	44806.2	45897.7	33503.3	65723.2	41347.4	57958.7	34136.2		33522.5	27054.6	43048.9	32087.2	26099.6	25943.2	32578.1	35018.2		K18995			PF00270(DEAD/DEAH box helicase);PF21010(Helicase associated domain (HA2), ratchet-like);PF07717(Oligonucleotide/oligosaccharide-binding (OB)-fold);PF00271(Helicase conserved C-terminal domain)
A0A059Q129	40S ribosomal protein S12	SHCRBa_011_C11_R_50	A0A059Q129	A0A059Q129	SHCRBa_011_C11_R_50	40S ribosomal protein S12	A0A059Q129_9POAL	10	494208	457458	399301	389307	419875	373450	445356	357713	433716	625283	539329	411215	514951	534302	532596	605058	562080	562071	GO:0006412(BP:translation);GO:0005840(CC:ribosome);GO:0003735(MF:structural constituent of ribosome)	K02951(RP-S12e)	ko03010(Ribosome);		PF01248(Ribosomal protein L7Ae/L30e/S12e/Gadd45 family)
A0A059Q131	Kinase	SHCRBa_018_K13_R_100	A0A059Q131	A0A059Q131	SHCRBa_018_K13_R_100	Kinase	A0A059Q131_9POAL	46	3848100	2946490	2701260	3615280	3284530	2873420	2145570	1220520	1745020	2441390	2583320	2588800	1913100	1481160	1701220	2484140	2630730	2534450	GO:0006468(BP:protein phosphorylation);GO:0016021(CC:integral component of membrane);GO:0004672(MF:protein kinase activity);GO:0005524(MF:ATP binding)				PF13855(Leucine rich repeat);PF08263(Leucine rich repeat N-terminal domain);PF00069(Protein kinase domain)
A0A059Q138	AP-4 complex subunit epsilon	SHCRBa_103_C06_R_40	A0A059Q138	A0A059Q138;A0A2R4QNP5	SHCRBa_103_C06_R_40	AP-4 complex subunit epsilon	A0A059Q138_9POAL	49	1376480	1595760	1761150	1136380	844120	1333160	1464730	3682770	1444970	819899	747191	698413	789088	967905	1089750	1131860	1163420	1177300	GO:0016192(BP:vesicle-mediated transport);GO:0006886(BP:intracellular protein transport);GO:0030117(CC:membrane coat)	K12400(AP4E1)	ko04142(Lysosome)		PF01602(Adaptin N terminal region)
A0A059Q140	Cleavage and polyadenylation specificity factor	SHCRBa_261_M16_R_400	A0A059Q140	A0A059Q140	SHCRBa_261_M16_R_400	Cleavage and polyadenylation specificity factor	A0A059Q140_9POAL	11	135882	161614	130388	206357	87883.7	133966	117276	181967	99120.5	105257	86425.3	95884.8	89072.1	128689	96622.9	132200	132351	131397		K14403(CPSF3)	ko03015(mRNA surveillance pathway)		PF10996(Beta-Casp domain);PF11718(Pre-mRNA 3'-end-processing endonuclease polyadenylation factor C-term);PF07521(Zn-dependent metallo-hydrolase RNA specificity domain);PF00753(Metallo-beta-lactamase superfamily)
A0A059Q143	THO complex subunit 2	SHCRBa_103_C06_R_220	A0A059Q143	A0A059Q143	SHCRBa_103_C06_R_220	THO complex subunit 2	A0A059Q143_9POAL	22	329729	335532	349141	470352	177342	291604	286821	540308	232858	317834	230033	212047	220423	252407	231542	273892	320769	279851		K12879(THOC2)	ko03040(Spliceosome);ko03013(Nucleocytoplasmic transport)		PF11732(Transcription- and export-related complex subunit);PF16134(THO complex subunit 2 N-terminus);PF11262(Transcription factor/nuclear export subunit protein 2)
A0A059Q144	14-3-3 protein	SHCRBa_089_D15_F_130	A0A059Q144	A0A059Q144;A0A059Q2A9	SHCRBa_089_D15_F_130	14-3-3 protein	A0A059Q144_9POAL	30	1366840	1526570	1465020	1187040	1162580	1211470	1077150	1170850	1137150	1052570	1195930	1047030	1134150	991246	1197800	1238970	1230280	1255800	GO:0019904(MF:protein domain specific binding)	K06630(YWHAE)	ko04011(MAPK signaling pathway - yeast);ko04390(Hippo signaling pathway);ko04391(Hippo signaling pathway - fly);ko04151(PI3K-Akt signaling pathway);ko04110(Cell cycle);ko04114(Oocyte meiosis);;;;		PF00244(14-3-3 protein)
A0A059Q147	Putative tetratricopeptide repeat (TPR)-containing protein	SHCRBa_257_A20_F_50	A0A059Q147	A0A059Q147	SHCRBa_257_A20_F_50	Putative tetratricopeptide repeat (TPR)-containing protein	A0A059Q147_9POAL	4	238064	65617.4	88972.6	147437	52983.2	60734.4	60835.1	136726	74568.4	31336.6	40202.4	19966.1	52959.5	48891.3	58254.1	67002	79148.8	70306.3					PF15044(Mitochondrial function, CLU-N-term)
A0A059Q152	Glutamate decarboxylase	SHCRBa_029_J02_F_50	A0A059Q152	A0A059Q152	SHCRBa_029_J02_F_50	Glutamate decarboxylase	A0A059Q152_9POAL	16	4698290	3866410	3732050	4226520	4792540	3995800	5539900	3118780	4451270	5879200	4892710	5599520	4241760	4435610	4278300	4987730	5541410	4974170	GO:0006536(BP:glutamate metabolic process);GO:0030170(MF:pyridoxal phosphate binding);GO:0004351(MF:glutamate decarboxylase activity)	K01580(E4.1.1.15)	ko00650(Butanoate metabolism);ko00250(Alanine, aspartate and glutamate metabolism);ko00410(beta-Alanine metabolism);ko00430(Taurine and hypotaurine metabolism);ko02024(Quorum sensing);;		PF00282(Pyridoxal-dependent decarboxylase conserved domain)
A0A059Q153	Uncharacterized protein	SHCRBa_152_D05_R_340	A0A059Q153	A0A059Q153	SHCRBa_152_D05_R_340	Uncharacterized protein	A0A059Q153_9POAL	14	95824.5	87311.8	38029.7	125372	91079.1	131106	242812	78369.2	178953	149312	198794	227649	278573	206103	256875	238021	231858	228072
A0A059Q154	Uncharacterized protein	SHCRBa_011_L19_F_140	A0A059Q154	A0A059Q154	SHCRBa_011_L19_F_140	Uncharacterized protein	A0A059Q154_9POAL	6		133628	152540		58358.2	150351	46848.2	25228.7	53429.5	72325.4	75939.7	73558.3	73459.4	37604.4	45611.7	52805.8	59099.2	56687.5	GO:0016020(CC:membrane)
A0A059Q155	Signal peptidase complex subunit 2	SHCRBa_029_J02_F_200	A0A059Q155	A0A059Q155	SHCRBa_029_J02_F_200	Signal peptidase complex subunit 2	A0A059Q155_9POAL	11	1261660	903308	1109020	1007310	1169680	952063	725972	418177	866355	752651	820971	735144	675545	552442	516005	837510	821765	816759	GO:0006465(BP:signal peptide processing);GO:0016021(CC:integral component of membrane);GO:0005787(CC:signal peptidase complex);GO:0008233(MF:peptidase activity)	K12947(SPCS2)	ko03060(Protein export)		PF06703(Microsomal signal peptidase 25 kDa subunit (SPC25))
A0A059Q157	Senescence-associated protein	SHCRBa_004_I20_R_170	A0A059Q157	A0A059Q157	SHCRBa_004_I20_R_170	Senescence-associated protein	A0A059Q157_9POAL	6	170037	380471	565856	160870	710278	468725	1026600	376825	1002430	1540520	1057140	777345	916598	1005010	972494	1053620	1084560	1079270	GO:0016021(CC:integral component of membrane)				PF00335(Tetraspanin family)
A0A059Q159	Uncharacterized protein	SHCRBa_201_F17_F_10	A0A059Q159	A0A059Q159	SHCRBa_201_F17_F_10	Uncharacterized protein	A0A059Q159_9POAL	13		67263.6	60184.9		67552.7	74920.6	171542	47507.1	139228	173336	158631	62320.7	213270	130914	57459.3	138101	117139	130992	GO:0016021(CC:integral component of membrane);GO:0016491(MF:oxidoreductase activity);GO:0055114(NA:NA)				PF00106(short chain dehydrogenase)
A0A059Q162	Transcription factor	SHCRBa_009_B01_R_10	A0A059Q162	A0A059Q162;A0A059Q1R8;A0A059Q2C0	SHCRBa_009_B01_R_10	Transcription factor	A0A059Q162_9POAL	37	337593	349691	291597	378159	183259	335013	250418	478605	224723	229878	217453	200334	203617	213216	212062	280140	283777	272240	GO:0031047(BP:gene silencing by RNA)				PF03469(XH domain);PF03470(XS zinc finger domain);PF03468(XS domain)
A0A059Q165	Uncharacterized protein	SHCRBa_083_M12_F_30	A0A059Q165	A0A059Q165	SHCRBa_083_M12_F_30	Uncharacterized protein	A0A059Q165_9POAL	7	58562.9	85074.4	98371	88596.6	95896.5	106420	78407.2	41298.1	111881	110808	74758	64013.7	118001	120375	84997.2	107662	100106	106026	GO:0016021(CC:integral component of membrane)				PF07719(Tetratricopeptide repeat);PF11998(Low psii accumulation1 / Rep27)
A0A059Q170	Zinc finger CCCH type domain-containing protein	SHCRBa_010_E09_R_410	A0A059Q170	A0A059Q170	SHCRBa_010_E09_R_410	Zinc finger CCCH type domain-containing protein	A0A059Q170_9POAL	5	64584.1	68156.3	71375.8	49098.7	50624.7	67210	49059.9	80701.1	55920	34196	34178.3	43501.1	42700.1	40678.7	23680.6	61783.5	41937.3	72321.9	GO:0016020(CC:membrane);GO:0046872(MF:metal ion binding)				PF00642(Zinc finger C-x8-C-x5-C-x3-H type (and similar))
A0A059Q172	Cold acclimation induced protein	SHCRBa_025_L09_R_240	A0A059Q172	A0A059Q172	SHCRBa_025_L09_R_240	Cold acclimation induced protein	A0A059Q172_9POAL	9	855891	1537730	2349530	407046	3018180	1719240	2256900	1013280	1866280	3392110	3219990	2283670	1876150	1936860	2310330	2332800	2262970	2163520	GO:0009055(MF:electron transfer activity)				PF02298(Plastocyanin-like domain)
A0A059Q174	Hydroxyproline-rich glycoprotein family protein	SHCRBa_230_N09_F_20	A0A059Q174	A0A059Q174	SHCRBa_230_N09_F_20	Hydroxyproline-rich glycoprotein family protein	A0A059Q174_9POAL	12	233141	191001	214081	224075	187326	228146	95579.9	166647	116021	86731.8	92132	80937.8	86894.9	61854.3	58914.3	141490	129154	120690	GO:0005829(CC:cytosol)
A0A059Q176	60S ribosomal protein L21	SHCRBa_185_C01_F_160	A0A059Q176	A0A059Q176	SHCRBa_185_C01_F_160	60S ribosomal protein L21	A0A059Q176_9POAL	12	12136700	8591400	9920910	13865800	10923800	9574510	7087590	3736890	6769840	6606800	6292180	8055450	6255920	5185430	4535580	7874760	8310960	7827700	GO:0006412(BP:translation);GO:0005840(CC:ribosome);GO:0003735(MF:structural constituent of ribosome)	K02889(RP-L21e)	ko03010(Ribosome);		PF01157(Ribosomal protein L21e)
A0A059Q180	YZ1 protein	SHCRBa_012_A01_R_20	A0A059Q180	A0A059Q0U2;A0A059Q180	SHCRBa_012_A01_R_20	YZ1 protein	A0A059Q180_9POAL	2		15784.8			21804.4	15610.6	30275.7	8907.19	21546		15238.8	33831.7	30275.6	23402.7	7734.62	26883.1	20919.6	17417					PF00571(CBS domain)
A0A059Q181	Sucrose synthase	SHCRBa_119_B13_R_140	A0A059Q181	A0A059Q181	SHCRBa_119_B13_R_140	Sucrose synthase	A0A059Q181_9POAL	67	509398	1236270	1602140	527920	1488040	910766	2889910	2548290	2659570	2149440	2473290	1868170	2597590	3100090	3198230	2621920	2454890	2480740	GO:0016740(MF:transferase activity)	K00695(SUS)	ko00500(Starch and sucrose metabolism)		PF00862(Sucrose synthase);PF00534(Glycosyl transferases group 1)
A0A059Q183	Brassinosteroid biosynthesis-like protein	SHCRBa_119_B13_F_300	A0A059Q183	A0A059Q183	SHCRBa_119_B13_F_300	Brassinosteroid biosynthesis-like protein	A0A059Q183_9POAL	55	4664730	5997310	7027160	5044810	6689720	5384720	5918160	4329980	5727660	3084250	4438290	4549820	4286900	3710670	3656600	4944530	5045850	4948010	GO:0016021(CC:integral component of membrane);GO:0050660(MF:flavin adenine dinucleotide binding);GO:0016614(MF:oxidoreductase activity, acting on CH-OH group of donors);GO:0055114(NA:NA)	K09828(DHCR24)	ko00100(Steroid biosynthesis)		PF01565(FAD binding domain)
A0A059Q184	Dehydrin	SHCRBa_051_E13_R_30	A0A059Q184	A0A678TL44;A0A059Q184	SHCRBa_051_E13_R_30	Dehydrin	A0A059Q184_9POAL	2	1672980	795804												96957.5			304455	288940	GO:0006950(BP:response to stress);GO:0009415(BP:response to water)				PF00257(Dehydrin)
A0A059Q186	LysM domain-containing protein	SHCRBa_119_B13_F_380	A0A059Q186	A0A059Q186	SHCRBa_119_B13_F_380	LysM domain-containing protein	A0A059Q186_9POAL	3		37484.9	36803.2		38714.2	35475.8	52113.4	50696.3	54420.5	17676	24933.8	33511.2	30433.6	27243.6	20850.4	42108.5	34109.9	33050.7					PF01476(LysM domain)
A0A059Q189	5'-nucleotidase	SHCRBa_224_D04_F_10	A0A059Q189	A0A059Q189	SHCRBa_224_D04_F_10	5'-nucleotidase	A0A059Q189_9POAL	13	208712	195902	186834	208596	217453	180586	146292	90825.5	148812	147349	158760	185023	128058	119350	144421	172774	151245	164068	GO:0016311(BP:dephosphorylation);GO:0005737(CC:cytoplasm);GO:0000287(MF:magnesium ion binding);GO:0008253(MF:5'-nucleotidase activity)	K01081(E3.1.3.5)	ko01232(Nucleotide metabolism);ko00230(Purine metabolism);ko00240(Pyrimidine metabolism);ko00760(Nicotinate and nicotinamide metabolism)		PF05822(Pyrimidine 5'-nucleotidase (UMPH-1))
A0A059Q190	Flavonoid 3-monooxygenase	SHCRBa_098_M18_R_260	A0A059Q190	A0A059Q0G7;A0A059Q190	SHCRBa_098_M18_R_260	Flavonoid 3-monooxygenase	A0A059Q190_9POAL	33	314708	256871	464752	383691	166444	244217	492592	140746	447093	247814	259324	545508	870885	275463	629079	381051	383762	381847	GO:0020037(MF:heme binding);GO:0016705(MF:oxidoreductase activity, acting on paired donors, with incorporation or reduction of molecular oxygen);GO:0004497(MF:monooxygenase activity);GO:0005506(MF:iron ion binding);GO:0055114(NA:NA)				PF00067(Cytochrome P450)
A0A059Q191	Uncharacterized protein	SHCRBa_011_C13_F_20	A0A059Q191	A0A059Q191	SHCRBa_011_C13_F_20	Uncharacterized protein	A0A059Q191_9POAL	5	206168	87397.3	195615	264858	199101	238136	111214	67520.9	84128.2	236397	127263	85625	1623870	347113	245108	244670	245402	307188
A0A059Q197	Translocase of chloroplast	SHCRBa_230_N09_R_230	A0A059Q197	A0A059Q197	SHCRBa_230_N09_R_230	Translocase of chloroplast	A0A059Q197_9POAL	23	748202	849794	831463	1015030	625455	671166	528089	503301	669036	432526	463755	464603	514202	509832	506959	597780	582552	619467	GO:0071806(BP:protein transmembrane transport);GO:0006886(BP:intracellular protein transport);GO:0016021(CC:integral component of membrane);GO:0009707(CC:chloroplast outer membrane);GO:0015450(MF:protein-transporting ATPase activity);GO:0016787(MF:hydrolase activity);GO:0005525(MF:GTP binding)				PF04548(AIG1 family)
A0A059Q1A1	Dirigent protein	SHCRBa_198_K24_F_20	A0A059Q1A1	A0A059Q1A1	SHCRBa_198_K24_F_20	Dirigent protein	A0A059Q1A1_9POAL	10	698166	503581	672950	398558	798140	419598	1901530	435302	1626240	3438400	3341370	3071200	3142570	2405210	1636660	2392540	2352520	2463540					PF03018(Dirigent-like protein)
A0A059Q1A2	NADP-dependent oxidoreductase domain-containing protein	SHCRBa_116_M17_F_140	A0A059Q1A2	A0A059Q1A2	SHCRBa_116_M17_F_140	NADP-dependent oxidoreductase domain-containing protein	A0A059Q1A2_9POAL	6	207889	251013	368954	298199	359374	292716	731215	484095	766585	647734	738304	494630	610957	666021	928358	724102	666810	730563	GO:0016491(MF:oxidoreductase activity);GO:0055114(NA:NA)				PF00248(Aldo/keto reductase family)
A0A059Q1A4	Profilin	SHCRBa_055_F12_R_60	A0A059Q1A4	A0A059Q1A4;A0A678TQ10	SHCRBa_055_F12_R_60	Profilin	A0A059Q1A4_9POAL	10	10475700	13137400	13638400	8630310	15206400	14784000	20994700	10326500	20242500	22002800	21356800	23583800	21231500	21164500	27461900	22655300	21015500	22347200	GO:0005856(CC:cytoskeleton);GO:0005737(CC:cytoplasm);GO:0003779(MF:actin binding)	K05759(PFN)	ko04013(MAPK signaling pathway - fly);ko04015(Rap1 signaling pathway);ko04810(Regulation of actin cytoskeleton);;;		PF00235(Profilin)
A0A059Q1A7	RRM domain-containing protein	SHCRBa_055_F12_F_220	A0A059Q1A7	A0A059Q1A7;A0A678T4I2	SHCRBa_055_F12_F_220	RRM domain-containing protein	A0A059Q1A7_9POAL	5	235702	151927	88729	172461	160107	164525	182136	134019	130979	169823	107986	123147	136164	141826	148136	182525	187255	153322	GO:0003676(MF:nucleic acid binding);GO:0000166(MF:nucleotide binding)				PF00076(RNA recognition motif)
A0A059Q1A8	Helicase protein MOM1	SHCRBa_140_J14_R_260	A0A059Q1A8	A0A059Q1A8	SHCRBa_140_J14_R_260	Helicase protein MOM1	A0A059Q1A8_9POAL	10	192858	117211	65433.9	166786	82629.3	104195	41447.8	57017.8	98374.7		19037.4	14112.7	177844	18492.2	37155.7	76794.4	56434.8	75895.1	GO:0046872(MF:metal ion binding)				PF00176(SNF2-related domain)
A0A059Q1B0	Uncharacterized protein	SHCRBa_008_G08_F_190	A0A059Q1B0	A0A059Q1B0	SHCRBa_008_G08_F_190	Uncharacterized protein	A0A059Q1B0_9POAL	15	837569	1142340	1140270	811120	1349790	1128420	1130680	706505	1026290	1202220	1240090	1280240	1112240	900322	1039540	1125600	1167900	1153140	GO:0016021(CC:integral component of membrane)				PF03661(Transmembrane protein 33/Nucleoporin POM33)
A0A059Q1B2	Phenylalanine ammonia-lyase	SHCRBa_019_F13_F_30	A0A059Q1B2	A0A059Q1B2;A2IBN5;W5RSK7;W5RSQ2;M1MQ13;M4XZQ1;U3M000	SHCRBa_019_F13_F_30	Phenylalanine ammonia-lyase	A0A059Q1B2_9POAL	97	13088700	11510900	8010300	17330800	7631920	7449130	33372700	17225800	33265000	31016400	30162700	39702000	45793700	30607400	26793200	32989300	32083600	33636000	GO:0009800(BP:cinnamic acid biosynthetic process);GO:0006559(BP:L-phenylalanine catabolic process);GO:0005737(CC:cytoplasm);GO:0045548(MF:phenylalanine ammonia-lyase activity)	K13064(PTAL)	ko00360(Phenylalanine metabolism);ko00940(Phenylpropanoid biosynthesis)		PF00221(Aromatic amino acid lyase)
A0A059Q1B6	Band 7 domain-containing protein	SHCRBa_250_M20_R_130	A0A059Q1B6	A0A059Q1B6	SHCRBa_250_M20_R_130	Band 7 domain-containing protein	A0A059Q1B6_9POAL	2		268216	257106		428212	371893	305737	155767	291501	460047	319350		270868	305988	305243	351840	320256	329266	GO:0016020(CC:membrane)
A0A059Q1B9	Embryogenesis-associated protein	SHCRBa_030_N11_R_20	A0A059Q1B9;A0A059Q1U5;A0A059Q2E8;A0A059Q3A4	A0A059Q1B9;A0A059Q1U5;A0A059Q2E8;A0A059Q3A4	SHCRBa_030_N11_R_20;SHCRBa_035_D21_R_10;SHCRBa_067_E24_F_100;SHCRBa_170_F15_F_200	Embryogenesis-associated protein	A0A059Q1B9_9POAL;A0A059Q1U5_9POAL;A0A059Q2E8_9POAL;A0A059Q3A4_9POAL	2	35238.6	50946.8	43515.6	57159.4	39695.3	27440.8		24970.6	25716				30500			38153.4	35404		GO:0016021(CC:integral component of membrane)	K07019			PF00561(alpha/beta hydrolase fold)
A0A059Q1C0	Putative transducin family protein WD-40 repeat family protein	SHCRBa_151_D24_F_40	A0A059Q1C0	A0A059Q1C0	SHCRBa_151_D24_F_40	Putative transducin family protein WD-40 repeat family protein	A0A059Q1C0_9POAL	4	537582	760125	708034	625141	563949	575801	995750	1275330	1054450	561748	708579	658597	820522	884481	1128120	839266	804989	849044
A0A059Q1C2	Phytochrome	Sh173M11_g0100	A0A059Q1C2	A0A059Q1C2;A0A1L2JQ87;A0A1L2JTD4	Sh173M11_g0100	Phytochrome	A0A059Q1C2_9POAL	17	707907	1000180	1146450	488216	1218690	1138910	1016560	1306230	1020960	492348	541030	1225520	698569	530197	594136	816622	879692	860460	GO:0000160(BP:phosphorelay signal transduction system);GO:0009585(BP:red, far-red light phototransduction);GO:0017006(BP:protein-tetrapyrrole linkage);GO:0018298(BP:protein-chromophore linkage);GO:0006355(BP:regulation of transcription, DNA-templated);GO:0009584(BP:detection of visible light);GO:0005622(CC:intracellular anatomical structure);GO:0042803(MF:protein homodimerization activity);GO:000…	K12120(PHYA)			PF00512(His Kinase A (phospho-acceptor) domain);PF08446(PAS fold);PF00989(PAS fold);PF02518(Histidine kinase-, DNA gyrase B-, and HSP90-like ATPase);PF01590(GAF domain);PF00360(Phytochrome region)
A0A059Q1C3	holo-[acyl-carrier-protein] synthase	SHCRBa_062_F01_F_210	A0A059Q1C3	A0A059Q1C3;A0A059Q2U4	SHCRBa_062_F01_F_210	holo-[acyl-carrier-protein] synthase	A0A059Q1C3_9POAL	5	100441	132868	106671	103164	158712	134004	101210	111950	94398.3	136530	105665	84807.9	117887	113453	69338.4	127911	117055	121499	GO:0006633(BP:fatty acid biosynthetic process);GO:0008897(MF:holo-[acyl-carrier-protein] synthase activity);GO:0000287(MF:magnesium ion binding)	K06133(LYS5)	ko00770(Pantothenate and CoA biosynthesis)		PF01648(4'-phosphopantetheinyl transferase superfamily)
A0A059Q1C4	Serine/threonine protein phosphatase 2A regulatory subunit	SHCRBa_109_M04_F_40	A0A059Q1C4	A0A059Q1C4	SHCRBa_109_M04_F_40	Serine/threonine protein phosphatase 2A regulatory subunit	A0A059Q1C4_9POAL	10	306130	306762	338572	297418	249045	263543	316305	466780	337309	244159	277346	206081	206161	278487	394375	319000	302425	340232	GO:0007165(BP:signal transduction);GO:0000159(CC:protein phosphatase type 2A complex);GO:0034047(NA:NA)	K11584(PPP2R5)	ko03015(mRNA surveillance pathway);ko04071(Sphingolipid signaling pathway);ko04151(PI3K-Akt signaling pathway);ko04152(AMPK signaling pathway);ko04110(Cell cycle);ko04113(Meiosis - yeast);ko04114(Oocyte meiosis);;;;		PF01603(Protein phosphatase 2A regulatory B subunit (B56 family))
A0A059Q1C9	MIR domain-containing protein	SHCRBa_012_P16_F_190	A0A059Q1C9	A0A059Q1C9	SHCRBa_012_P16_F_190	MIR domain-containing protein	A0A059Q1C9_9POAL	6	593073	656709	591674	791115	741802	789423	769038	339122	665518	435094	598236	652707	576050	354860	427846	510377	569548	548078	GO:0016020(CC:membrane)				PF02815(MIR domain)
A0A059Q1D1	ERECTA-like 2	SHCRBa_015_H09_R_100	A0A059Q1D1	A0A059Q1D1	SHCRBa_015_H09_R_100	ERECTA-like 2	A0A059Q1D1_9POAL	5	257158	247050	262668	256711	246788	226093		122783	140935		110923	120794	122949	108084		36688	150198	149678	GO:0006468(BP:protein phosphorylation);GO:0016021(CC:integral component of membrane);GO:0005524(MF:ATP binding);GO:0004674(MF:protein serine/threonine kinase activity)				PF13855(Leucine rich repeat);PF00069(Protein kinase domain);PF00560(Leucine Rich Repeat);PF08263(Leucine rich repeat N-terminal domain)
A0A059Q1E6	Mitogen activated protein kinase	SHCRBa_022_B01_F_270	A0A059Q1E6	A0A059Q1E6	SHCRBa_022_B01_F_270	Mitogen activated protein kinase	A0A059Q1E6_9POAL	14	159513	273281	249843	196582	170718	240138	227815	374113	234467	182532	162715	183410	181677	178992	169796	188582	252399	228078	GO:0000165(BP:MAPK cascade);GO:0005622(CC:intracellular anatomical structure);GO:0004707(MF:MAP kinase activity);GO:0005524(MF:ATP binding)				PF00069(Protein kinase domain)
A0A059Q1E9	Uncharacterized protein	SHCRBa_165_I15_F_40	A0A059Q1E9	A0A059Q1E9	SHCRBa_165_I15_F_40	Uncharacterized protein	A0A059Q1E9_9POAL	5	78973.4	40343.8	73653.7	34195.9	36433.9	95859.2	226923	50461.7	71038.9	328344	127165	60127.2	835357	243100	273954	245798	258128	282884	GO:0046872(MF:metal ion binding);GO:0016491(MF:oxidoreductase activity);GO:0055114(NA:NA)
A0A059Q1F0	Adenylate cyclase	SHCRBa_069_M12_F_90	A0A059Q1F0	A0A059Q1F0	SHCRBa_069_M12_F_90	Adenylate cyclase	A0A059Q1F0_9POAL	4	283888	346567	332963	389574	354589	357193	222226	134911	217595	269310	208410	252979	180023	205087	198353	253007	245241	255852	GO:0016462(MF:pyrophosphatase activity)				PF01928(CYTH domain)
A0A059Q1F2	Ninja-family protein	SHCRBa_261_H05_F_190	A0A059Q1F2	A0A059Q1F2	SHCRBa_261_H05_F_190	Ninja-family protein	A0A059Q1F2_9POAL	3		105719	125684	90431.5	139657	138639	64598.7	78034.5	107717		36132.9	49637.4	61010.5	20769.7	26200.7	77308.6	71381.6	85969.3	GO:0007165(BP:signal transduction);GO:0005634(CC:nucleus)				PF16136(Putative nuclear localisation signal in Ninja/AFP proteins);PF16135(Tify domain binding domain);PF07897(Ethylene-responsive binding factor-associated repression)
A0A059Q1F3	Coatomer subunit beta'	SHCRBa_161_F21_R_50	A0A059Q1F3	A0A059Q1F3	SHCRBa_161_F21_R_50	Coatomer subunit beta'	A0A059Q1F3_9POAL	65	903145	1324670	1295850	818471	520483	863774	1333400	3261090	1340580	468852	497573	548300	663424	705924	741081	863573	900541	909468	GO:0016192(BP:vesicle-mediated transport);GO:0006886(BP:intracellular protein transport);GO:0030117(CC:membrane coat);GO:0005198(MF:structural molecule activity)	K17302			PF04053(Coatomer WD associated region);PF00400(WD domain, G-beta repeat)
A0A059Q1F7	Uncharacterized protein	SHCRBa_027_M20_R_140	A0A059Q1F7	A0A059PZ39;A0A059Q1F7	SHCRBa_027_M20_R_140	Uncharacterized protein	A0A059Q1F7_9POAL	1							27219.3		13348.7	28412.9			61238.9			43755.4	35293.4
A0A059Q1G1	Rapid alkalinization factor 1	SHCRBa_013_F04_R_30	A0A059Q1G1;A0A059Q1J1;A0A059Q2H9	A0A059Q1G1;A0A059Q1J1;A0A059Q2H9	SHCRBa_013_F04_R_30;SHCRBa_028_G23_F_20;SHCRBa_217_A17_F_100	Rapid alkalinization factor 1	A0A059Q1G1_9POAL;A0A059Q1J1_9POAL;A0A059Q2H9_9POAL	4	264413	298089	293042	263217	277760	288631	55958.6	37306.1	71193.6	48836	73636.7	92402.3	34649.2			115404	95007.1	106425					PF05498(Rapid ALkalinization Factor (RALF))
A0A059Q1G3	Leucine-rich repeat-containing N-terminal plant-type domain-containing protein	SHCRBa_102_P01_R_230	A0A059Q1G3;A0A059Q269	A0A059PZR1;A0A059Q1G3;A0A059Q1L1;A0A059Q269	SHCRBa_102_P01_R_230;SHCRBa_170_G03_R_510	Leucine-rich repeat-containing N-terminal plant-type domain-containing protein	A0A059Q1G3_9POAL;A0A059Q269_9POAL	9	424662	388565	367133	317315	423520	441894	209569	366101	146328	229092	191625	189377	185563	181865	176415	308590	264937	249638					PF13855(Leucine rich repeat)
A0A059Q1G5	DNA/RNA-binding protein Alba-like domain-containing protein	SHCRBa_170_C07_R_130	A0A059Q1G5	A0A059Q1G5	SHCRBa_170_C07_R_130	DNA/RNA-binding protein Alba-like domain-containing protein	A0A059Q1G5_9POAL	20	5854930	5080460	4405390	5148510	5427370	5669620	3796700	2234750	3686490	3408650	3917310	3945870	3750400	2674720	3267400	4016670	4073610	4031070	GO:0003676(MF:nucleic acid binding)				PF01918(Alba)
A0A059Q1G9	chorismate mutase	SHCRBa_269_K20_R_240	A0A059Q1G9	A0A059Q1G9	SHCRBa_269_K20_R_240	chorismate mutase	A0A059Q1G9_9POAL	19	268566	273701	358697	364422	394672	365434	392400	167074	417104	511697	484295	481659	416197	388928	360038	391593	445164	414091	GO:0046417(BP:chorismate metabolic process);GO:0009073(BP:aromatic amino acid family biosynthetic process);GO:0004106(MF:chorismate mutase activity)	K01850(E5.4.99.5)	ko00400(Phenylalanine, tyrosine and tryptophan biosynthesis)
A0A059Q1H5	Protein DETOXIFICATION	SHCRBa_009_G16_F_190	A0A059Q1H5	A0A059Q1H5	SHCRBa_009_G16_F_190	Protein DETOXIFICATION	A0A059Q1H5_9POAL	3		59475.8		78854.9	41872	50180.3	53353.3	37597.9	45448.9	117552	77453	70466	70113.8	77816.6	51825.9	73589	63168.7	61837.3	GO:0006855(BP:xenobiotic transmembrane transport);GO:0016021(CC:integral component of membrane);GO:0015297(MF:antiporter activity);GO:0015238(NA:NA)	K03327			PF01554(MatE)
A0A059Q1H9	Serine/threonine-protein phosphatase 2A 55 kDa regulatory subunit B	SHCRBa_165_F05_R_310	A0A059Q1H9	A0A059Q1H9	SHCRBa_165_F05_R_310	Serine/threonine-protein phosphatase 2A 55 kDa regulatory subunit B	A0A059Q1H9_9POAL	14	239948	276929	255338	321861	149606	256216	212491	299782	211697	162725	143502	127754	180113	142750	150157	207909	193766	196888	GO:0000159(CC:protein phosphatase type 2A complex);GO:0034047(NA:NA)	K04354(PPP2R2)	ko03015(mRNA surveillance pathway);ko04390(Hippo signaling pathway);ko04391(Hippo signaling pathway - fly);ko04071(Sphingolipid signaling pathway);ko04151(PI3K-Akt signaling pathway);ko04152(AMPK signaling pathway);ko04111(Cell cycle - yeast);ko04530(Tight junction);;;;;;		PF00400(WD domain, G-beta repeat)
A0A059Q1I3	RAB6-interacting golgin	SHCRBa_082_J13_F_170	A0A059Q1I3	A0A059Q1I3	SHCRBa_082_J13_F_170	RAB6-interacting golgin	A0A059Q1I3_9POAL	13	187785	75407.2	22033.9		54174.8	60545.3	864110	305945	692406	404804	749626	827432	626078	432469	496087	524147	524867	537104					PF04949(Transcriptional activator)
A0A059Q1I5	Xyloglucan endotransglucosylase/hydrolase	SHCRBa_203_M05_R_280	A0A059Q1I5;A0A678THQ7	A0A059Q1I5;A0A678THQ7	SHCRBa_203_M05_R_280;SS20H10_000003	Xyloglucan endotransglucosylase/hydrolase	A0A059Q1I5_9POAL;A0A678THQ7_SACSP	3	260291	205048	144239	612551	286864	138390	65770.6	27497.9	65127.8	6835.95	19208.8	28712.4	20280.4			97831.8	100720	100264	GO:0071555(BP:cell wall organization);GO:0010411(BP:xyloglucan metabolic process);GO:0042546(BP:cell wall biogenesis);GO:0005618(CC:cell wall);GO:0048046(CC:apoplast);GO:0016762(MF:xyloglucan:xyloglucosyl transferase activity);GO:0004553(MF:hydrolase activity, hydrolyzing O-glycosyl compounds)	K08235			PF00722(Glycosyl hydrolases family 16);PF06955(Xyloglucan endo-transglycosylase (XET) C-terminus)
A0A059Q1I7	Aminotransferase class I/classII domain-containing protein	SHCRBa_067_E24_F_120	A0A059Q1I7	A0A059Q1I7;A0A059Q382	SHCRBa_067_E24_F_120	Aminotransferase class I/classII domain-containing protein	A0A059Q1I7_9POAL	5	567975	465578	423990	433517	516785	512301	1575010	748484	1328740	1795620	1543450	1702350	2024020	1844210	1673260	1534090	1670520	1676190	GO:0016740(MF:transferase activity)				PF00155(Aminotransferase class I and II)
A0A059Q1I9	Acyl-coenzyme A oxidase	SHCRBa_028_K15_F_140	A0A059Q1I9	A0A059Q1I9	SHCRBa_028_K15_F_140	Acyl-coenzyme A oxidase	A0A059Q1I9_9POAL	34	168434	202492	230839	142284	129048	186033	363584	491638	307296	310298	306012	242576	322764	428252	371223	321287	339647	328796	GO:0006635(BP:fatty acid beta-oxidation);GO:0005777(CC:peroxisome);GO:0050660(MF:flavin adenine dinucleotide binding);GO:0003995(MF:acyl-CoA dehydrogenase activity);GO:0003997(MF:acyl-CoA oxidase activity)	K00232(E1.3.3.6)	ko00640(Propanoate metabolism);ko00071(Fatty acid degradation);ko00592(alpha-Linolenic acid metabolism);ko01040(Biosynthesis of unsaturated fatty acids);ko00410(beta-Alanine metabolism);ko04024(cAMP signaling pathway);ko04146(Peroxisome);;ko04936(Alcoholic liver disease)		PF00441(Acyl-CoA dehydrogenase, C-terminal domain);PF01756(Acyl-CoA oxidase);PF02770(Acyl-CoA dehydrogenase, middle domain)
A0A059Q1J0	SWIB/MDM2 domain containing protein	SHCRBa_001_L05_F_110	A0A059Q1J0	A0A059Q0K9;A0A059Q1J0	SHCRBa_001_L05_F_110	SWIB/MDM2 domain containing protein	A0A059Q1J0_9POAL	15	240129	217607	212016	278449	207440	218976	124650	162614	120417	132178	135330	141181	125904	125310	97093	161574	156066	151904	GO:0003677(MF:DNA binding)	K15223			PF02201(SWIB/MDM2 domain);PF08766(DEK C terminal domain)
A0A059Q1J4	Heparan-alpha-glucosaminide N-acetyltransferase catalytic domain-containing protein	SHCRBa_172_K24_F_260	A0A059Q1J4	A0A059PZN5;A0A059Q1J4	SHCRBa_172_K24_F_260	Heparan-alpha-glucosaminide N-acetyltransferase catalytic domain-containing protein	A0A059Q1J4_9POAL	3	24334	39221.1	62277.2	21043	58144.6	55841.9	51911.3	44491.8	59378.4	42447.2	56809.2	67600.1	46084.3	35877.4	32490.1	51913.2	57121.7	48243.7	GO:0016021(CC:integral component of membrane)				PF07786(Heparan-alpha-glucosaminide N-acetyltransferase, catalytic)
A0A059Q1J7	Proline-rich protein	SHCRBa_201_A23_R_100	A0A059Q1J7	A0A059Q1J7	SHCRBa_201_A23_R_100	Proline-rich protein	A0A059Q1J7_9POAL	2	533037	340436	229891	153348	237320	269621	60015.2	165199		100529		79761		25243.1	26487.6	238301	174658	153187					PF14547(Hydrophobic seed protein)
A0A059Q1J9	ATA15 protein	SHCRBa_030_E01_R_10	A0A059Q1J9	A0A059Q1J9	SHCRBa_030_E01_R_10	ATA15 protein	A0A059Q1J9_9POAL	1	21138.6	11093.2		19798.3	11400.7	15156.3		6539.64	15050.8							14171.1		17835.8	GO:0010150(BP:leaf senescence);GO:0034599(BP:cellular response to oxidative stress);GO:0072593(BP:reactive oxygen species metabolic process);GO:0010228(BP:vegetative to reproductive phase transition of meristem);GO:0009507(CC:chloroplast)
A0A059Q1K3	HIT domain-containing protein	SHCRBa_011_I19_R_310	A0A059Q1K3	A0A059Q1K3	SHCRBa_011_I19_R_310	HIT domain-containing protein	A0A059Q1K3_9POAL	4	333924	218961	200811	23475.8	184508	162525	136725	82245.4	149689	170651	121001	88209.8	135175	124987	121544	156483	152439	166764	GO:0006790(BP:sulfur compound metabolic process);GO:0009150(BP:purine ribonucleotide metabolic process);GO:0005777(CC:peroxisome);GO:0005886(CC:plasma membrane);GO:0047627(MF:adenylylsulfatase activity)	K02503			PF01230(HIT domain)
A0A059Q1K4	Pectin acetylesterase	SHCRBa_020_L15_F_100	A0A059Q1K4	A0A059Q1K4	SHCRBa_020_L15_F_100	Pectin acetylesterase	A0A059Q1K4_9POAL	24	1442470	1330390	1445700	726861	1893660	1449420	720116	335231	594562	420340	576571	1108330	320938	142179	154858	646310	650798	633411	GO:0016787(MF:hydrolase activity)	K19882(NOTUM)	ko04310(Wnt signaling pathway)		PF03283(Pectinacetylesterase)
A0A059Q1K6	Uncharacterized protein	SHCRBa_227_O17_R_300	A0A059Q1K6	A0A059Q1K6	SHCRBa_227_O17_R_300	Uncharacterized protein	A0A059Q1K6_9POAL	3	109776	62977.9	41313.3	130394	47464.9	51782.6	42406.8	55205.3	63875.8	31672.2	23856.7		23660.8	57311.8	50164.1	32600.8	41242.9	44827.6
A0A059Q1K8	glucose-6-phosphate 1-epimerase	SHCRBa_020_L15_F_240	A0A059Q1K8	A0A059Q1K8	SHCRBa_020_L15_F_240	glucose-6-phosphate 1-epimerase	A0A059Q1K8_9POAL	12	403455	376124	552168	208006	532972	433161	710275	432610	604403	649980	687009	598430	696408	578257	622246	629995	626252	642310	GO:0003824(MF:catalytic activity)	K01792(E5.1.3.15)	ko00010(Glycolysis / Gluconeogenesis)		PF01263(Aldose 1-epimerase)
A0A059Q1L7	3-dehydrosphinganine reductase	SHCRBa_258_H24_R_460	A0A059Q1L7	A0A059Q1L7	SHCRBa_258_H24_R_460	3-dehydrosphinganine reductase	A0A059Q1L7_9POAL	6	26247	29147.5	22195.7	44587.4	35673.1	28673.2	29713.1	29228.8	29115.9	36390.6	26715.4	32573.7	28922	17845.6	19851.1	37603.5	32067.1	37152.6	GO:0016491(MF:oxidoreductase activity);GO:0055114(NA:NA)	K04708(KDSR)	ko00600(Sphingolipid metabolism)		PF00106(short chain dehydrogenase)
A0A059Q1L8	14-3-3 protein	SHCRBa_121_P14_F_240	A0A059Q1L8	A0A059Q1L8	SHCRBa_121_P14_F_240	14-3-3 protein	A0A059Q1L8_9POAL	48	20632700	22399800	24497600	18910900	25507200	25589100	27532200	25294200	26556400	25392400	27656400	27644700	25248100	26044600	26512800	27225300	27207700	27710400	GO:0019904(MF:protein domain specific binding)	K06630(YWHAE)	ko04011(MAPK signaling pathway - yeast);ko04390(Hippo signaling pathway);ko04391(Hippo signaling pathway - fly);ko04151(PI3K-Akt signaling pathway);ko04110(Cell cycle);ko04114(Oocyte meiosis);;;;		PF00244(14-3-3 protein)
A0A059Q1L9	RanBD1 domain-containing protein	SHCRBa_168_J15_R_120	A0A059Q1L9	A0A059Q1L9	SHCRBa_168_J15_R_120	RanBD1 domain-containing protein	A0A059Q1L9_9POAL	19	1891530	1015360	772661	1057090	828643	954539	212668	127380	269484	298122	281116	334212	298123	262455	270139	561670	522388	567191	GO:0005622(CC:intracellular anatomical structure)	K15304(RANBP3)			PF00638(RanBP1 domain);PF08911(NUP50 (Nucleoporin 50 kDa))
A0A059Q1M3	Uncharacterized protein	SHCRBa_168_J15_F_250	A0A059Q1M3	A0A059Q1M3	SHCRBa_168_J15_F_250	Uncharacterized protein	A0A059Q1M3_9POAL	5	167849	110996	86784.9	133667	126234	171132	123951	45422.4	92658.9	100893	117013	129669	92909.4	105709	102322	116208	111750	114025		K15902			PF09341(Transcription factor Pcc1)
A0A059Q1N1	Hexosyltransferase	SHCRBa_011_C11_F_100	A0A059Q1N1	A0A059Q1N1	SHCRBa_011_C11_F_100	Hexosyltransferase	A0A059Q1N1_9POAL	14	144468	225282	284390	162285	347408	262031	213118	108387	245496	118681	154880	185061	180409	98617.9	157428	185282	182054	163632	GO:0016021(CC:integral component of membrane);GO:0016757(MF:glycosyltransferase activity)				PF01501(Glycosyl transferase family 8)
A0A059Q1N3	Multivesicular body protein	SHCRBa_035_H11_R_230	A0A059Q1N3	A0A059PYS1;A0A059Q1N3	SHCRBa_035_H11_R_230	Multivesicular body protein	A0A059Q1N3_9POAL	5	144570	232541	285763	337711	244993	313914	224537	139333	243032	223677	260009	248448	214075	199142	196659	223677	255216	299450	GO:0007034(BP:vacuolar transport);GO:0005622(CC:intracellular anatomical structure)	K12193(VPS24)	ko04144(Endocytosis);ko04217(Necroptosis)		PF03357(Snf7)
A0A059Q1N4	ER membrane protein complex subunit 7 beta-sandwich domain-containing protein	SHCRBa_014_G09_F_80	A0A059Q1N4;A0A059Q2Q1	A0A059Q1N4;A0A059Q2Q1	SHCRBa_014_G09_F_80;SHCRBa_063_N24_R_210	ER membrane protein complex subunit 7 beta-sandwich domain-containing protein	A0A059Q1N4_9POAL;A0A059Q2Q1_9POAL	3	344275	325956	394338	225471	561335	325051	345932	133989	442319	356861	408294	478911	344307	213213	223688	364238	383242	378123	GO:0016021(CC:integral component of membrane);GO:0030246(MF:carbohydrate binding)				PF09430(ER membrane protein complex subunit 7, beta-sandwich domain)
A0A059Q1N9	Peptidyl-prolyl cis-trans isomerase	CyP	A0A059Q1N9;A0A059Q1Z8;C7E3V7	A0A059Q1N9;A0A059Q1Z8;C7E3V7	CyP;SHCRBa_166_F02_R_150;SHCRBa_172_K24_R_280	Peptidyl-prolyl cis-trans isomerase	A0A059Q1N9_9POAL;A0A059Q1Z8_9POAL;C7E3V7_SACOF	24	5705170	6650930	6844100	4126310	5626510	5840700	5142010	5168500	6775350	6345490	6799170	7135830	6416990	6350860	6436560	6552400	6639690	7060810	GO:0006457(BP:protein folding);GO:0000413(BP:protein peptidyl-prolyl isomerization);GO:0043231(CC:intracellular membrane-bounded organelle);GO:0042277(MF:peptide binding);GO:0003755(MF:peptidyl-prolyl cis-trans isomerase activity);GO:0044444(NA:NA)	K01802			PF00160(Cyclophilin type peptidyl-prolyl cis-trans isomerase/CLD)
A0A059Q1P2	NAD-dependent epimerase/dehydratase	SHCRBa_006_C11_R_30	A0A059Q1P2	A0A059Q1P2	SHCRBa_006_C11_R_30	NAD-dependent epimerase/dehydratase	A0A059Q1P2_9POAL	20	519872	636828	681442	625790	823195	817087	691755	248731	689333	1201980	1023660	1030640	779149	917066	631193	788260	877246	894957					PF13460(NAD(P)H-binding)
A0A059Q1P4	Short chain dehydrogenase/reductase	SHCRBa_152_D05_R_40	A0A059Q1P4	A0A059Q1P4	SHCRBa_152_D05_R_40	Short chain dehydrogenase/reductase	A0A059Q1P4_9POAL	9	63818.4	72338	76784.5	86257.7	84274.6	82222	69947.8	34433	85513.8	125701	108529	73065.9	88293.7	87255.7	78655	73175.8	97623.1	99973.1		K11168			PF00106(short chain dehydrogenase)
A0A059Q1P6	Transcription factor CBF/NF-Y/archaeal histone domain-containing protein	SHCRBa_261_M16_F_40	A0A059Q1P6	A0A059Q1P6	SHCRBa_261_M16_F_40	Transcription factor CBF/NF-Y/archaeal histone domain-containing protein	A0A059Q1P6_9POAL	7	62411.1	41342.2	30436.6	100641	33018.4	34645.8		16669.9	3032.31				13845.6			15418.9	16999.1	17587.9					PF00808(Histone-like transcription factor (CBF/NF-Y) and archaeal histone)
A0A059Q1Q4	Mitochondrial 2-oxoglutarate/malate translocator	SHCRBa_201_O14_F_240	A0A059Q1Q4	A0A059Q1Q4;A0A678TQG8;Q66PW8	SHCRBa_201_O14_F_240	Mitochondrial 2-oxoglutarate/malate translocator	A0A059Q1Q4_9POAL	36	4380240	4865860	5437750	3616200	5958940	5238890	7523640	3974850	7457560	5717880	6176280	6601730	7962010	5602780	6522610	7023700	6783860	7021190	GO:0055085(BP:transmembrane transport);GO:0016021(CC:integral component of membrane)	K15104			PF00153(Mitochondrial carrier protein)
A0A059Q1Q7	Uncharacterized protein	SHCRBa_011_L19_R_180	A0A059Q1Q7	A0A059Q1Q7	SHCRBa_011_L19_R_180	Uncharacterized protein	A0A059Q1Q7_9POAL	17	226599	618420	792135	129576	976670	820037	1286180	621136	1113130	807906	981874	918565	1086830	1030650	947184	1023100	934710	954251
A0A059Q1Q8	non-specific serine/threonine protein kinase	SHCRBa_009_B01_F_200	A0A059Q1Q8	A0A059PZS9;A0A059Q1Q8	SHCRBa_009_B01_F_200	non-specific serine/threonine protein kinase	A0A059Q1Q8_9POAL	2		39624.1	54835.6		39539	26925.9	95089.8	63028.7	84822	60855.9	79603.4	68514.9	97896.5	68698.3		73839.6	69003.4	66476.9	GO:0016310(BP:phosphorylation);GO:0043167(MF:ion binding);GO:0004672(MF:protein kinase activity);GO:0000166(MF:nucleotide binding)				PF00069(Protein kinase domain)
A0A059Q1R3	Methyltransferase	SHCRBa_078_K12_R_320	A0A059Q1R3	A0A059Q1R3	SHCRBa_078_K12_R_320	Methyltransferase	A0A059Q1R3_9POAL	26	1968020	1900030	1982070	1940460	1688890	1981800	748880	1182090	761422	520816	556442	513774	532810	542643	609683	811338	827309	821699	GO:0006694(BP:steroid biosynthetic process);GO:0032259(BP:methylation);GO:0008168(MF:methyltransferase activity)	K00559(SMT1)	ko00100(Steroid biosynthesis)		PF08498(Sterol methyltransferase C-terminal);PF08241(Methyltransferase domain)
A0A059Q1R4	Peroxidase	SHCRBa_025_L09_F_380	A0A059Q1R4	A0A059Q1R4	SHCRBa_025_L09_F_380	Peroxidase	A0A059Q1R4_9POAL	21	723394	1276710	1530640	507986	2192930	1646720	688550	288266	430586	1174990	852390	945074	462766	464300	313176	805380	718231	727017	GO:0098869(BP:cellular oxidant detoxification);GO:0006979(BP:response to oxidative stress);GO:0042744(BP:hydrogen peroxide catabolic process);GO:0005576(CC:extracellular region);GO:0046872(MF:metal ion binding);GO:0020037(MF:heme binding);GO:0004601(MF:peroxidase activity);GO:0055114(NA:NA)	K00430(E1.11.1.7)	ko00940(Phenylpropanoid biosynthesis)		PF00141(Peroxidase)
A0A059Q1R5	Uncharacterized protein	SHCRBa_083_M12_F_60	A0A059Q1R5	A0A059Q1R5	SHCRBa_083_M12_F_60	Uncharacterized protein	A0A059Q1R5_9POAL	6	568918	515849	545405	301200	762819	461412	2409290	343412	1890940	3372850	3139260	1892910	1723170	2657570	2073480	1909980	2054680	2357910					PF05498(Rapid ALkalinization Factor (RALF))
A0A059Q1R7	Dilute domain-containing protein	SHCRBa_198_P02_F_140	A0A059Q1R7	A0A059Q1R7	SHCRBa_198_P02_F_140	Dilute domain-containing protein	A0A059Q1R7_9POAL	4	178942	301450	284641	253602	525543	262546	275084	204121	278972	244525	158815	123333	278545	177508	207738	222576	257530	199838	GO:0005488(MF:binding)	K10357(MYO5)	ko04814(Motor proteins);		PF01843(DIL domain)
A0A059Q1S2	Beta-amylase	SHCRBa_185_C01_F_180	A0A059Q1S2	A0A059Q1S2	SHCRBa_185_C01_F_180	Beta-amylase	A0A059Q1S2_9POAL	19	28756.9	78219.1	107764	14160.8	72210	108651	112393	83397.9	211341	66781.5	28273.7	26935	123856	110798	40731.7	108683	111062	100117	GO:0000272(BP:polysaccharide catabolic process);GO:0016161(MF:beta-amylase activity)	K01177(E3.2.1.2)	ko00500(Starch and sucrose metabolism)		PF01373(Glycosyl hydrolase family 14)
A0A059Q1S4	Defective in cullin neddylation protein	SHCRBa_191_L10_R_110	A0A059Q1S4;A0A2R4QNJ3	A0A059Q1S4;A0A2R4QNJ3	SHCRBa_191_L10_R_110;Shy3280Sca026_027	Defective in cullin neddylation protein	A0A059Q1S4_9POAL;A0A2R4QNJ3_9POAL	12	109327	149577	154094	129093	156357	120831	140310	123457	159660	115887	135697	140642	125930	119815	134298	177084	151968	153351		K17822			PF03556(Cullin binding);PF14555(UBA-like domain)
A0A059Q1S9	Esterase PIR7A-like protein	SHCRBa_051_E13_R_190	A0A059Q1S9	A0A059Q1S9	SHCRBa_051_E13_R_190	Esterase PIR7A-like protein	A0A059Q1S9_9POAL	3		23266.9	28164.6		22028.5		45660.2		49111.8	60236.5	34781	67589.2	44327.3	55087.7	36527.6	40148.1	35663.9	39723.9					PF12697(Alpha/beta hydrolase family)
A0A059Q1T0	glutamate-1-semialdehyde 2,1-aminomutase	SHCRBa_238_G09_R_110	A0A059Q1T0	A0A059Q1T0	SHCRBa_238_G09_R_110	glutamate-1-semialdehyde 2,1-aminomutase	A0A059Q1T0_9POAL	24	2181860	2566430	2611680	1970940	2425640	2630700	1844990	1961130	2401900	1766750	1819260	2053750	2223300	2238750	2113080	2217130	2223290	2274240	GO:0033014(BP:tetrapyrrole biosynthetic process);GO:0042286(MF:glutamate-1-semialdehyde 2,1-aminomutase activity);GO:0008483(MF:transaminase activity);GO:0030170(MF:pyridoxal phosphate binding)	K01845(hemL)	ko01240(Biosynthesis of cofactors);ko00860(Porphyrin metabolism)		PF00202(Aminotransferase class-III)
A0A059Q1T4	Phosphoglycolate phosphatase	SHCRBa_133_K20_R_150	A0A059Q1T4	A0A059Q1T4	SHCRBa_133_K20_R_150	Phosphoglycolate phosphatase	A0A059Q1T4_9POAL	12	80606.9	89419.2	85897.6	101904	81596.4	82381.9	81587.1	60026.1	91871.6	105189	105027	113438	101780	104800	101540	104868	106438	100658	GO:0008152(BP:metabolic process);GO:0016791(MF:phosphatase activity)	K19269(PGP)	ko00630(Glyoxylate and dicarboxylate metabolism)		PF13344(Haloacid dehalogenase-like hydrolase);PF13242(HAD-hyrolase-like)
A0A059Q1U1	Uncharacterized protein	SHCRBa_021_C22_R_80	A0A059Q1U1	A0A059Q1U1;A0A059Q336	SHCRBa_021_C22_R_80	Uncharacterized protein	A0A059Q1U1_9POAL	7	94869.7	58734.7	76001.7	65270.8	50647.8	46509.4	60752.2	83319.8	64081.2	45622	51489.9	34437.6	42923	58614.5	93673.5	61450	58188.7	60189.9					PF05907(CXXC motif containing zinc binding protein, eukaryotic)
A0A059Q1U3	glucose-6-phosphate 1-epimerase	SHCRBa_116_M17_R_150	A0A059Q1U3	A0A059Q1U3	SHCRBa_116_M17_R_150	glucose-6-phosphate 1-epimerase	A0A059Q1U3_9POAL	1	20290.5	34808.2	18787.8	47594.7		19466.2	16096.1	19857.2	11903.4		7762.34	10935.3				14180.1	9874.99		GO:0005975(BP:carbohydrate metabolic process);GO:0030246(MF:carbohydrate binding);GO:0016853(MF:isomerase activity)	K01792(E5.1.3.15)	ko00010(Glycolysis / Gluconeogenesis)		PF01263(Aldose 1-epimerase)
A0A059Q1U8	Xyloglucan endotransglucosylase/hydrolase	SHCRBa_230_N09_R_40	A0A059Q1U8	A0A059Q1U8	SHCRBa_230_N09_R_40	Xyloglucan endotransglucosylase/hydrolase	A0A059Q1U8_9POAL	1	134672	116655	92246.8	214921	61806.4	100265	116988	129396	80213	117891	89501.9	83605.9	95452.7	155748	67161.5	114226	119492	96448.3	GO:0071555(BP:cell wall organization);GO:0010411(BP:xyloglucan metabolic process);GO:0042546(BP:cell wall biogenesis);GO:0005618(CC:cell wall);GO:0048046(CC:apoplast);GO:0016762(MF:xyloglucan:xyloglucosyl transferase activity);GO:0004553(MF:hydrolase activity, hydrolyzing O-glycosyl compounds)	K08235			PF06955(Xyloglucan endo-transglycosylase (XET) C-terminus);PF00722(Glycosyl hydrolases family 16)
A0A059Q1V4	DNA topoisomerase (ATP-hydrolyzing)	SHCRBa_095_E16_F_570	A0A059Q1V4	A0A059Q1V4;A0A1L2JKE8	SHCRBa_095_E16_F_570	DNA topoisomerase (ATP-hydrolyzing)	A0A059Q1V4_9POAL	2		69777.3	98636.9		32809.8		75105.7	161556	89639	47780.5	31858.8		32252.2	58989.7	80264.8	59571.5	62597.8	76477.5	GO:0090305(BP:nucleic acid phosphodiester bond hydrolysis);GO:0007129(BP:homologous chromosome pairing at meiosis);GO:0007131(BP:reciprocal meiotic recombination);GO:0043229(CC:intracellular organelle);GO:0097159(MF:organic cyclic compound binding);GO:1901363(MF:heterocyclic compound binding)	K10878(SPO11)	ko04113(Meiosis - yeast)		PF04406(Type IIB DNA topoisomerase);PF21180(Topoisomerase 6 subunit A/Spo11, Toprim domain)
A0A059Q1V5	Peptidyl-prolyl cis-trans isomerase	SHCRBa_015_H09_R_30	A0A059Q1V5	A0A059Q1V5	SHCRBa_015_H09_R_30	Peptidyl-prolyl cis-trans isomerase	A0A059Q1V5_9POAL	9	269133	275571	271622	216667	236784	259119	179859	153701	226310	161058	202240	210354	195476	214402	223361	233030	210609	225119	GO:0006457(BP:protein folding);GO:0000413(BP:protein peptidyl-prolyl isomerization);GO:0003755(MF:peptidyl-prolyl cis-trans isomerase activity)	K12734			PF00160(Cyclophilin type peptidyl-prolyl cis-trans isomerase/CLD)
A0A059Q1V6	adenylate kinase	SHCRBa_033_L16_R_120	A0A059Q1V6	A0A059Q1V6	SHCRBa_033_L16_R_120	adenylate kinase	A0A059Q1V6_9POAL	27	4043840	3621500	3530070	3423390	4308820	4195860	3365850	1475420	3786260	3525530	3818420	4541800	3520610	2546690	2527500	3861850	3743180	3665810	GO:0046939(BP:nucleotide phosphorylation);GO:0004017(MF:adenylate kinase activity);GO:0005524(MF:ATP binding)	K00939(adk)	ko01232(Nucleotide metabolism);ko01240(Biosynthesis of cofactors);ko00230(Purine metabolism);ko00730(Thiamine metabolism)		PF05191(Adenylate kinase, active site lid);PF00406(Adenylate kinase)
A0A059Q1W3	Xyloglucan endotransglucosylase/hydrolase	SHCRBa_158_P20_R_50	A0A059Q1W3	A0A059Q1W3	SHCRBa_158_P20_R_50	Xyloglucan endotransglucosylase/hydrolase	A0A059Q1W3_9POAL	29	2067270	1477390	1185930	4148810	2418030	1280650	590853	533847	765925	427382	324847	473115	498425	131998	217933	891416	884238	813930	GO:0071555(BP:cell wall organization);GO:0010411(BP:xyloglucan metabolic process);GO:0042546(BP:cell wall biogenesis);GO:0005618(CC:cell wall);GO:0048046(CC:apoplast);GO:0016762(MF:xyloglucan:xyloglucosyl transferase activity);GO:0004553(MF:hydrolase activity, hydrolyzing O-glycosyl compounds)	K08235			PF00722(Glycosyl hydrolases family 16);PF06955(Xyloglucan endo-transglycosylase (XET) C-terminus)
A0A059Q1W4	Non-haem dioxygenase N-terminal domain-containing protein	SHCRBa_165_I15_F_170	A0A059Q1W4	A0A059Q1W4	SHCRBa_165_I15_F_170	Non-haem dioxygenase N-terminal domain-containing protein	A0A059Q1W4_9POAL	9		120454	101324		119651	78624.7	249346	201160	175272	335226	294781	269423	208416	329575	325648	273914	199337	259323	GO:0046872(MF:metal ion binding);GO:0016491(MF:oxidoreductase activity);GO:0055114(NA:NA)				PF14226(non-haem dioxygenase in morphine synthesis N-terminal)
A0A059Q1W6	Cytochrome b561 and DOMON domain-containing protein	SHCRBa_165_I15_F_320	A0A059Q1W6	A0A059Q1W6	SHCRBa_165_I15_F_320	Cytochrome b561 and DOMON domain-containing protein	A0A059Q1W6_9POAL	13	1488630	1657810	2542720	929453	2906830	1870160	7051050	2786210	5686680	4543450	5771000	5651950	8262870	4455120	5307570	4971140	5551890	5461790	GO:0016021(CC:integral component of membrane);GO:0004497(MF:monooxygenase activity);GO:0055114(NA:NA)				PF03188(Eukaryotic cytochrome b561)
A0A059Q1W9	pyridoxal 5'-phosphate synthase	SHCRBa_218_D04_R_180	A0A059Q1W9	A0A059Q1W9	SHCRBa_218_D04_R_180	pyridoxal 5'-phosphate synthase	A0A059Q1W9_9POAL	4	74862.4	49657.4	70128	53535.9	85477.7	74740.2	205116	116152	157600	200181	186387	162149	274526	175999	244207	177953	228031	178063	GO:0043167(MF:ion binding)				PF12766(Pyridoxamine 5'-phosphate oxidase)
A0A059Q1X3	RRM domain-containing protein	SHCRBa_041_N14_R_160	A0A059Q1X3	A0A059Q1X3	SHCRBa_041_N14_R_160	RRM domain-containing protein	A0A059Q1X3_9POAL	17	953080	1008090	860305	968744	826785	854130	775314	989144	777067	670947	812057	757252	857100	697730	895098	849052	882995	819178	GO:0097159(MF:organic cyclic compound binding);GO:1901363(MF:heterocyclic compound binding)	K12741(HNRNPA1_3)	ko03040(Spliceosome);		PF00076(RNA recognition motif)
A0A059Q1X7	AAA+ ATPase domain-containing protein	SHCRBa_098_E22_R_100	A0A059Q1X7	A0A059Q1X7	SHCRBa_098_E22_R_100	AAA+ ATPase domain-containing protein	A0A059Q1X7_9POAL	9	167554	215527	307647	71588.8	292584	244980	337167	338629	365868	242404	273349	291494	451588	228266	185552	334110	322160	345122					PF17862(AAA+ lid domain);PF00004(ATPase family associated with various cellular activities (AAA))
A0A059Q1Y5	Cinnamoyl CoA reductase	SHCRBa_269_K20_F_300	A0A059Q1Y5	A0A059Q1Y5	SHCRBa_269_K20_F_300	Cinnamoyl CoA reductase	A0A059Q1Y5_9POAL	5		36520.7	53244.9	28751.3	24332.1	27239.5	29503.4	36288	30178			29623.8	198607	68152.3	56672.5	40089.3	41313.1	73486.5	GO:0003824(MF:catalytic activity);GO:0050662(NA:NA)	K09753(CCR)	ko00940(Phenylpropanoid biosynthesis)		PF01370(NAD dependent epimerase/dehydratase family)
A0A059Q1Y7	Proteasome subunit alpha type	SHCRBa_022_I19_F_100	A0A059Q1Y7	A0A059Q1Y7	SHCRBa_022_I19_F_100	Proteasome subunit alpha type	A0A059Q1Y7_9POAL	13	3129640	3204940	3185670	3096720	3294450	3001730	3208230	2019230	3007240	3424950	3175930	3462340	2953970	2876440	3094960	3530460	3473430	3384290	GO:0006511(BP:ubiquitin-dependent protein catabolic process);GO:0005737(CC:cytoplasm);GO:0019773(CC:proteasome core complex, alpha-subunit complex);GO:0005634(CC:nucleus);GO:0004298(MF:threonine-type endopeptidase activity)	K02731(PSMA7)	ko03050(Proteasome);;;;;;;		PF10584(Proteasome subunit A N-terminal signature);PF00227(Proteasome subunit)
A0A059Q1Y8	Cytochrome P450	SHCRBa_082_J13_R_370	A0A059Q1Y8	A0A059Q173;A0A059Q1Y8	SHCRBa_082_J13_R_370	Cytochrome P450	A0A059Q1Y8_9POAL	25	12103.1	58099.1	73793.1	217288	183015	76098.7	188052	262455	212283	349218	22191.5	255544	12185.4	298527	431264	71498.9	76527.8	80314.9	GO:0016021(CC:integral component of membrane);GO:0020037(MF:heme binding);GO:0016705(MF:oxidoreductase activity, acting on paired donors, with incorporation or reduction of molecular oxygen);GO:0004497(MF:monooxygenase activity);GO:0005506(MF:iron ion binding);GO:0055114(NA:NA)	K00517			PF00067(Cytochrome P450)
A0A059Q1Z0	Phospholipase A2	SHCRBa_268_K21_R_160	A0A059Q1Z0	A0A059Q1Z0	SHCRBa_268_K21_R_160	Phospholipase A2	A0A059Q1Z0_9POAL	1								19549	19844.7		10370.8	7801.33				14482.8		14458.1	GO:0016042(BP:lipid catabolic process);GO:0005509(MF:calcium ion binding);GO:0004623(MF:phospholipase A2 activity);EC:3.1.1.4(NA:NA)
A0A059Q1Z3	Uncharacterized protein	SHCRBa_004_J16_R_110	A0A059Q1Z3	A0A059Q0D6;A0A059Q0V6;A0A059Q1Z3;A0A059Q2W8	SHCRBa_004_J16_R_110	Uncharacterized protein	A0A059Q1Z3_9POAL	2			6534.36		4906.84	59377.6	3540.81		13476.3		8394.35			16547.8	11217.9	10195	12290.3	10051.6
A0A059Q200	Protein kinase domain-containing protein	SHCRBa_201_A23_R_220	A0A059Q200	A0A059Q200	SHCRBa_201_A23_R_220	Protein kinase domain-containing protein	A0A059Q200_9POAL	13	1392330	1585460	1825520	1218090	1696160	1090100	1813150	1289560	1528160	1981020	1910590	1592270	1664090	2118120	2169690	1830890	1846080	1987170	GO:0016301(MF:kinase activity)				PF07714(Protein tyrosine and serine/threonine kinase)
A0A059Q201	Methyltransferase	SHCRBa_028_K15_R_250	A0A059Q201	A0A059Q201	SHCRBa_028_K15_R_250	Methyltransferase	A0A059Q201_9POAL	32	465844	531143	587236	430154	674975	626922	191620	119783	178419	135043	175206	240752	159706	148304	131791	221185	227452	217956	GO:0032259(BP:methylation);GO:0016021(CC:integral component of membrane);GO:0008168(MF:methyltransferase activity)				PF03141(Putative S-adenosyl-L-methionine-dependent methyltransferase)
A0A059Q202	lipoyl(octanoyl) transferase	SHCRBa_011_I19_F_140	A0A059Q202	A0A059Q202	SHCRBa_011_I19_F_140	lipoyl(octanoyl) transferase	A0A059Q202_9POAL	2	11633.1	18675	20557.7		19117.5	18679.4	15573.7	8654.13	19996.7	8767.22	10394.2		18035	16550.5	12399.7	15361.8	16518.4	15714.9		K03801(lipB)	ko01240(Biosynthesis of cofactors);ko00785(Lipoic acid metabolism)
A0A059Q204	Glucose-1-phosphate adenylyltransferase	SHCRBa_033_L20_R_100	A0A059Q204	A0A059PZE9;A0A059Q1S0;A0A059Q204	SHCRBa_033_L20_R_100	Glucose-1-phosphate adenylyltransferase	A0A059Q204_9POAL	24	46780.3	52669.2	65699.3	51252.3	50677.7	55678.2	72109.1	44210.7	86953.1	165250	131450	63196.4	81654.5	143312	92839.7	104613	101998	104734	GO:0019252(BP:starch biosynthetic process);GO:0005978(BP:glycogen biosynthetic process);GO:0009507(CC:chloroplast);GO:0005524(MF:ATP binding);GO:0008878(MF:glucose-1-phosphate adenylyltransferase activity)	K00975(glgC)	ko01250(Biosynthesis of nucleotide sugars);ko00500(Starch and sucrose metabolism);ko00520(Amino sugar and nucleotide sugar metabolism);ko02026(Biofilm formation - Escherichia coli)		PF00483(Nucleotidyl transferase)
A0A059Q211	Aspartic proteinase	SHCRBa_022_D05_R_260	A0A059Q211	A0A059Q0J4;A0A059Q1S1;A0A059Q211	SHCRBa_022_D05_R_260	Aspartic proteinase	A0A059Q211_9POAL	19	541398	103044	261359	229204	302792	43395.2	1213610	439082	962133	2790710	1879760	1779320	2270880	1432940	1458110	1331260	1275510	1209480	GO:0044238(BP:primary metabolic process);GO:0071704(BP:organic substance metabolic process);GO:0008233(MF:peptidase activity)	K08245			PF03489(Saposin-like type B, region 2);PF05184(Saposin-like type B, region 1);PF00026(Eukaryotic aspartyl protease)
A0A059Q216	Peroxidase	SHCRBa_020_L15_F_10	A0A059Q216	A0A059Q216	SHCRBa_020_L15_F_10	Peroxidase	A0A059Q216_9POAL	4	26971.6	20423.6	29490.4	38181	27441.5	31238.8	26977	11615.7	58429.7	102472	93176.1	40684.6	87597	94660.3	92353.7	82062.9	68450.3	97547.8	GO:0098869(BP:cellular oxidant detoxification);GO:0006979(BP:response to oxidative stress);GO:0009543(CC:chloroplast thylakoid lumen);GO:0005634(CC:nucleus);GO:0009535(CC:chloroplast thylakoid membrane);GO:0020037(MF:heme binding);GO:0004601(MF:peroxidase activity);GO:0055114(NA:NA)
A0A059Q221	Uncharacterized protein	SHCRBa_121_P14_R_250	A0A059Q221	A0A059Q221	SHCRBa_121_P14_R_250	Uncharacterized protein	A0A059Q221_9POAL	2	83995	31379.7	20762.4	68328.9	26332	25089.2			26699.7	23560.6		39905.4		18098.8				23601.4	GO:0007017(BP:microtubule-based process);GO:0030286(CC:dynein complex)	K10418(DYNLL)	ko04814(Motor proteins);;
A0A059Q225	ATP synthase subunit gamma, mitochondrial	SHCRBa_083_K20_F_10	A0A059Q225	A0A059Q225	SHCRBa_083_K20_F_10	ATP synthase subunit gamma, mitochondrial	A0A059Q225_9POAL	16	5377360	5159570	4456330	4629200	4795330	4710640	5481560	3659360	5031410	4290550	5248370	5824780	4823790	3713680	4723510	4894620	5648810	4841600	GO:0015986(BP:proton motive force-driven ATP synthesis);GO:0045261(CC:proton-transporting ATP synthase complex, catalytic core F(1));GO:0046961(MF:proton-transporting ATPase activity, rotational mechanism);GO:0046933(MF:proton-transporting ATP synthase activity, rotational mechanism)				PF00231(ATP synthase)
A0A059Q229	Tunicamycin induced 1	SHCRBa_168_J15_R_140	A0A059Q229	A0A059Q229	SHCRBa_168_J15_R_140	Tunicamycin induced 1	A0A059Q229_9POAL	19	182309	178834	186041	142943	242798	200618	109400	57969.8	102080	85909.8	85297.7	126039	110678	71744.5	84780.6	110117	104587	121930	GO:0005783(CC:endoplasmic reticulum)
A0A059Q230	SAC domain-containing protein	SHCRBa_050_D06_F_10	A0A059Q230	A0A059Q230	SHCRBa_050_D06_F_10	SAC domain-containing protein	A0A059Q230_9POAL	4	143840	271072	279976	211034	236935	237488	254514	359378	309221	168804	182620	217921	150502	195191	155735	237632	233619	238874	GO:0016021(CC:integral component of membrane);GO:0042578(MF:phosphoric ester hydrolase activity)				PF02383(SacI homology domain)
A0A059Q232	BSD domain containing protein	SHCRBa_168_J15_R_270	A0A059Q232	A0A059Q232	SHCRBa_168_J15_R_270	BSD domain containing protein	A0A059Q232_9POAL	11	405557	649040	695211	540455	611069	710910	415432	558713	479970	545448	523939	608690	501541	430348	560366	488851	529680	467893					PF03909(BSD domain)
A0A059Q236	Acetyl-coenzyme A synthetase	SHCRBa_166_F02_R_170	A0A059Q236	A0A059Q0Q2;A0A059Q236;A0A059Q2M4	SHCRBa_166_F02_R_170	Acetyl-coenzyme A synthetase	A0A059Q236_9POAL	3	132838	180577	166072	137064	121834	172923	227400	336651	277661	181630	234870	254320	206109	202435	193429	235352	222223	228606	GO:0019427(BP:acetyl-CoA biosynthetic process from acetate);GO:0016208(MF:AMP binding);GO:0005524(MF:ATP binding);GO:0003987(MF:acetate-CoA ligase activity)	K01895(ACSS1_2)	ko00010(Glycolysis / Gluconeogenesis);ko00620(Pyruvate metabolism);ko00630(Glyoxylate and dicarboxylate metabolism);ko00640(Propanoate metabolism);ko00720(Carbon fixation pathways in prokaryotes);ko00680(Methane metabolism)		PF13193(AMP-binding enzyme C-terminal domain);PF00501(AMP-binding enzyme);PF16177(Acetyl-coenzyme A synthetase N-terminus)
A0A059Q237	Knotted 1-binding protein	SHCRBa_035_H11_F_190	A0A059Q237	A0A059Q237	SHCRBa_035_H11_F_190	Knotted 1-binding protein	A0A059Q237_9POAL	1			28999.4		23654.2	35210		8544.4	6841.06	59159.3	20796.9		34961.4	19148.9	27185	32661.8		33425.8
A0A059Q239	GDP-mannose transporter	SHCRBa_059_B13_R_100	A0A059Q239	A0A059Q239	SHCRBa_059_B13_R_100	GDP-mannose transporter	A0A059Q239_9POAL	3		38543	38671	32751.5	33583.4	39053.7	34284.1	28785.5	31276.3	22051.5	25535.7		37413.8	15410.4	13953.8	51229.2	28809.4	28439	GO:0016021(CC:integral component of membrane)				PF03151(Triose-phosphate Transporter family)
A0A059Q240	GBF-interacting protein 1 N-terminal domain-containing protein	SHCRBa_002_D08_F_10	A0A059Q240	A0A059Q240	SHCRBa_002_D08_F_10	GBF-interacting protein 1 N-terminal domain-containing protein	A0A059Q240_9POAL	3	101629	103863	79872.2	106630	68252.4	79443.5		80336.6	44291.3	44442.9	37951.5	35281.2	44769.4	27190.6	67776.7	58424.3	52700.1	56173.4					PF06972(GBF-interacting protein 1 N-terminal)
A0A059Q241	Uncharacterized protein	SHCRBa_261_M16_R_310	A0A059Q241	A0A059Q241	SHCRBa_261_M16_R_310	Uncharacterized protein	A0A059Q241_9POAL	3	353535	173808	116166	223143	146600	166145	102294	80070.1	71413	128596	75094.1	154931	107400	45728.9		106768	91782.8	105003
A0A059Q244	Glucosamine 6-phosphate N-acetyltransferase	SHCRBa_257_A20_R_20	A0A059Q244	A0A059Q244	SHCRBa_257_A20_R_20	Glucosamine 6-phosphate N-acetyltransferase	A0A059Q244_9POAL	2	14337.1	83434	99809.4	29743	123437	57136.6	108338	102194	104562	91761.5	100003	56055.2	73946.5	86048.6	81959.8	67174.4	101414	112199	GO:0008080(MF:N-acetyltransferase activity)	K00621(GNPNAT1)	ko01250(Biosynthesis of nucleotide sugars);ko00520(Amino sugar and nucleotide sugar metabolism)		PF00583(Acetyltransferase (GNAT) family)
A0A059Q246	Putative mitochondrial inner membrane translocase unit Tim17/Tim22/Tim23/peroxisomal protein PMP24	SHCRBa_257_A20_R_80	A0A059Q246	A0A059Q246	SHCRBa_257_A20_R_80	Putative mitochondrial inner membrane translocase unit Tim17/Tim22/Tim23/peroxisomal protein PMP24	A0A059Q246_9POAL	6	946441	1190530	1863300	924726	2220170	1548330	2144210	1022110	1530910	1520360	1508900	2337280	2313180	1715260	2061200	1595970	1683910	1526340	GO:0016021(CC:integral component of membrane)				PF02466(Tim17/Tim22/Tim23/Pmp24 family)
A0A059Q247	non-specific serine/threonine protein kinase	SHCRBa_011_L19_R_10	A0A059Q247	A0A059Q247;Q4PLL4	SHCRBa_011_L19_R_10	non-specific serine/threonine protein kinase	A0A059Q247_9POAL	23	578074	614847	673984	827760	528064	607643	716809	451522	531997	1610730	1440200	696987	781272	1563130	1386260	1116770	1051750	1098730					PF00069(Protein kinase domain);PF11721(Malectin domain);PF00560(Leucine Rich Repeat)
A0A059Q249	Uncharacterized protein	SHCRBa_011_L19_R_200	A0A059Q249	A0A059Q249	SHCRBa_011_L19_R_200	Uncharacterized protein	A0A059Q249_9POAL	6	264412	327551	402192	89829.5	523465	440823	609854	381566	583227	589455	595824	585989	782615	654449	709867	678063	531834	657346	GO:0016021(CC:integral component of membrane)
A0A059Q250	SAM domain family protein	SHCRBa_254_D06_R_160	A0A059Q250	A0A059PYV2;A0A059Q049;A0A059Q250	SHCRBa_254_D06_R_160	SAM domain family protein	A0A059Q250_9POAL	5	105094	126713	93941.9	75697.8	123585	146945	91191.1	56254.9	94239.7	101663	104536	95010.2	106362	83148.5	131267	103964	82483.1	103742	GO:0016021(CC:integral component of membrane)				PF00536(SAM domain (Sterile alpha motif));PF02466(Tim17/Tim22/Tim23/Pmp24 family)
A0A059Q253	Ion channel	SHCRBa_029_L12_F_200	A0A059Q253	A0A059Q253	SHCRBa_029_L12_F_200	Ion channel	A0A059Q253_9POAL	2	479138	225886	292012	444589	382225	312088	576742	57528.3	390496	427852	282819	221792	609645	344851	231409	663038	666665	670114					PF06241(Castor and Pollux, part of voltage-gated ion channel)
A0A059Q255	Gibberellin 2-beta-dioxygenase	SHCRBa_201_O14_R_250	A0A059Q255	A0A059Q255;A0A678THW5	SHCRBa_201_O14_R_250	Gibberellin 2-beta-dioxygenase	A0A059Q255_9POAL	13	87765.8	112271	136291	80328.1	152368	200668	458225	317922	785019	148371	159326	90056.5	227467	155936	99752.3	246196	315258	286312	GO:0051213(MF:dioxygenase activity);GO:0005506(MF:iron ion binding);GO:0055114(NA:NA)	K04125(GA2ox)	ko00904(Diterpenoid biosynthesis)		PF03171(2OG-Fe(II) oxygenase superfamily);PF14226(non-haem dioxygenase in morphine synthesis N-terminal)
A0A059Q258	Myb-like domain-containing protein	SHCRBa_078_K12_R_140	A0A059Q258	A0A059Q258	SHCRBa_078_K12_R_140	Myb-like domain-containing protein	A0A059Q258_9POAL	1	19686.7	30413.1	36226.2		74179.3	34535.3	20624.8		12856.2	71235.1	46959.1	62924.6	30532.3	22655.7	26074.3	52247.9	29666.8	39347.2	GO:0003677(MF:DNA binding)				PF00249(Myb-like DNA-binding domain)
A0A059Q259	DUF4220 domain-containing protein	SHCRBa_185_C01_F_390	A0A059Q259	A0A059Q259	SHCRBa_185_C01_F_390	DUF4220 domain-containing protein	A0A059Q259_9POAL	5		29906	30586.4		14643.3		22653.9	44290.9	26518.2	20826.8	25424.2	22536	20150.5	25562.7	28899.6	13883	34109.4	25831.8					PF13968(Domain of unknown function (DUF4220));PF04578(Protein of unknown function, DUF594)
A0A059Q265	Serine protease	SHCRBa_098_M18_F_30	A0A059Q265	A0A059Q265	SHCRBa_098_M18_F_30	Serine protease	A0A059Q265_9POAL	18	1155660	1617120	1953460	1012090	1803240	2078130	1059140	533581	788606	440348	752303	1062300	821640	552593	653691	795120	873147	865061	GO:0006508(BP:proteolysis);GO:0004252(MF:serine-type endopeptidase activity)				PF02225(PA domain);PF05922(Peptidase inhibitor I9);PF17766(Fibronectin type-III domain);PF00082(Subtilase family)
A0A059Q280	Uncharacterized protein	SHCRBa_184_K13_R_80	A0A059Q280	A0A059Q280	SHCRBa_184_K13_R_80	Uncharacterized protein	A0A059Q280_9POAL	42	1574460	1824550	2032660	1705510	2296430	1987280	1600380	1188020	1789950	1652920	1764740	1894610	1604790	1298070	1635330	1770250	1682410	1658480	GO:0016020(CC:membrane)
A0A059Q285	Carbonic anhydrase	SHCRBa_027_K08_R_60	A0A059Q285	A0A059Q285	SHCRBa_027_K08_R_60	Carbonic anhydrase	A0A059Q285_9POAL	9	95628.7	188726	220644	60900.5	177836	194577	214663	212975	242447	375342	262022	277286	260121	384303	408216	294233	278180	261286	GO:0015976(BP:carbon utilization);GO:0008270(MF:zinc ion binding);GO:0004089(MF:carbonate dehydratase activity)	K01673(cynT)	ko00910(Nitrogen metabolism)		PF00484(Carbonic anhydrase)
A0A059Q288	Purple acid phosphatase	SHCRBa_001_G20_F_10	A0A059Q288	A0A059PZF5;A0A059PZQ6;A0A059Q233;A0A059Q288	SHCRBa_001_G20_F_10	Purple acid phosphatase	A0A059Q288_9POAL	5	56255.5	46958.1	53844.6	19280.7	55841.3	37605.9	18288.7	18584.8	32696.3	6449.14	21665	42740.4	24023.8	13232.2	13574.6	23634.5	24640.2	31146.5	GO:0055062(BP:phosphate ion homeostasis);GO:0016311(BP:dephosphorylation);GO:0009505(CC:plant-type cell wall);GO:0005773(CC:vacuole);GO:0005829(CC:cytosol);GO:0046872(MF:metal ion binding);GO:0003993(MF:acid phosphatase activity)				PF16656(Purple acid Phosphatase, N-terminal domain);PF14008(Iron/zinc purple acid phosphatase-like protein C);PF00149(Calcineurin-like phosphoesterase)
A0A059Q289	Interacting protein	SHCRBa_230_N09_F_80	A0A059Q289	A0A059Q289	SHCRBa_230_N09_F_80	Interacting protein	A0A059Q289_9POAL	12		30629.6	28180.7	27107.6	30321.9	36344.9	21428.3	63854.8	24489	29078.8	6612.63		26433.7	21388.3	17147.8	24620.2	12360.1	24218.5					PF07227(PHD - plant homeodomain finger protein);PF16312(Coiled-coil region of Oberon)
A0A059Q290	Glucose-1-phosphate adenylyltransferase	SHCRBa_026_K06_F_10	A0A059Q290	A0A059Q290	SHCRBa_026_K06_F_10	Glucose-1-phosphate adenylyltransferase	A0A059Q290_9POAL	23	514628	420053	479016	523132	272401	326071	187275	259254	201411	111963	100597	106536	120712	96080.7	100034	242186	227195	231635	GO:0019252(BP:starch biosynthetic process);GO:0005978(BP:glycogen biosynthetic process);GO:0009507(CC:chloroplast);GO:0005524(MF:ATP binding);GO:0008878(MF:glucose-1-phosphate adenylyltransferase activity)	K00975(glgC)	ko01250(Biosynthesis of nucleotide sugars);ko00500(Starch and sucrose metabolism);ko00520(Amino sugar and nucleotide sugar metabolism);ko02026(Biofilm formation - Escherichia coli)		PF00483(Nucleotidyl transferase)
A0A059Q293	SNARE-interacting protein	SHCRBa_015_K19_F_10	A0A059Q293	A0A059Q293	SHCRBa_015_K19_F_10	SNARE-interacting protein	A0A059Q293_9POAL	4	57932.1	71423.8	70504.8	36858.9	39582.5	66243.5	63488.3	135086	70618	28275.8	52362.8	46932.9	44345.7	46337.2	53861.8	61672.9	60060.5	65707.6	GO:0006904(BP:vesicle docking involved in exocytosis)				PF00995(Sec1 family)
A0A059Q294	F-actin-capping protein subunit alpha	SHCRBa_098_E22_F_10	A0A059Q294	A0A059Q294	SHCRBa_098_E22_F_10	F-actin-capping protein subunit alpha	A0A059Q294_9POAL	6	175889	122094	147243	189299	147571	203859	192252	141539	134649	148976	138149	198609	187766	164558	152545	155720	152043	142967	GO:0051016(BP:barbed-end actin filament capping);GO:0008290(CC:F-actin capping protein complex);GO:0003779(MF:actin binding)	K10364(CAPZA)	ko04144(Endocytosis);ko04814(Motor proteins);ko04820(Cytoskeleton in muscle cells)		PF01267(F-actin capping protein alpha subunit)
A0A059Q295	RING-type E3 ubiquitin transferase	SHCRBa_140_J14_R_360	A0A059Q295	A0A059Q295	SHCRBa_140_J14_R_360	RING-type E3 ubiquitin transferase	A0A059Q295_9POAL	12	37415.8	48687.1	50762.5	30385.9	33684.6	38364.3	69999.2	129700	73721.6	78291	75156.2	57079.4	57700.4	79478.8	90392.5	72407.6	75968.5	79249.5	GO:0016567(BP:protein ubiquitination);GO:0070696(MF:transmembrane receptor protein serine/threonine kinase binding);GO:0004842(MF:ubiquitin-protein transferase activity)				PF04564(U-box domain);PF00514(Armadillo/beta-catenin-like repeat)
A0A059Q297	Stress-related protein	SHCRBa_098_E22_R_280	A0A059Q297	A0A059Q297	SHCRBa_098_E22_R_280	Stress-related protein	A0A059Q297_9POAL	14	1060230	794860	645081	853260	874404	577533	607137	135651	453102	1777150	2074650	1448680	1033260	1364980	1628610	1391760	1148920	1175430	GO:0032259(BP:methylation);GO:0016740(MF:transferase activity)				PF05755(Rubber elongation factor protein (REF))
A0A059Q2A4	Major facilitator superfamily domain, general substrate transporter	SHCRBa_022_I19_R_10	A0A059Q2A4	A0A059Q2A4	SHCRBa_022_I19_R_10	Major facilitator superfamily domain, general substrate transporter	A0A059Q2A4_9POAL	1					6130.12		22666.3	9774.33	21730.5	15172.5			15750.1	14815.8			13656.1		GO:0016021(CC:integral component of membrane)				PF06813(Nodulin-like)
A0A059Q2A5	Ribosomal protein L20	SHCRBa_045_L22_F_20	A0A059Q2A5	A0A059Q2A5	SHCRBa_045_L22_F_20	Ribosomal protein L20	A0A059Q2A5_9POAL	13	210004	166248	131427	222820	89455.6	106227	57260.1	85717.2	64703.5	30390.5	44319.8	43210.8	45834.9	50137.4	44545.1	82309.6	83234.9	81791.1					PF12824(Mitochondrial ribosomal protein subunit L20)
A0A059Q2A7	Myb domain protein 4	SHCRBa_022_I19_R_130	A0A059Q2A7;A0A0C6WCK3	A0A059Q2A7;A0A0C6WCK3	SHCRBa_022_I19_R_130;scMYB4	Myb domain protein 4	A0A059Q2A7_9POAL;A0A0C6WCK3_9POAL	1					16714.4		37223.9	28262.5		29511.3		14493.9	22975.5	45536.9	22205.8		33034.2	19290.4	GO:0003677(MF:DNA binding)	K09422			PF00249(Myb-like DNA-binding domain)
A0A059Q2A9	14-3-3-like protein	SHCRBa_268_K21_F_230	A0A059Q2A9	A0A059Q2A9	SHCRBa_268_K21_F_230	14-3-3-like protein	A0A059Q2A9_9POAL	1	513959	424949	407422	420530	310370	433569	266550	380205	297908	364119	382049	303737	207259	264586	357922	308765	350448	389307	GO:0019904(MF:protein domain specific binding)	K06630(YWHAE)	ko04011(MAPK signaling pathway - yeast);ko04390(Hippo signaling pathway);ko04391(Hippo signaling pathway - fly);ko04151(PI3K-Akt signaling pathway);ko04110(Cell cycle);ko04114(Oocyte meiosis);;;;		PF00244(14-3-3 protein)
A0A059Q2B9	Pep3/Vps18/deep orange beta-propeller domain-containing protein	SHCRBa_033_L20_F_130	A0A059Q2B9	A0A059Q0L6;A0A059Q2B9	SHCRBa_033_L20_F_130	Pep3/Vps18/deep orange beta-propeller domain-containing protein	A0A059Q2B9_9POAL	7	81294.8	72156.3	61336.4	90661.6	35011.2	51593.6	15067.8	46723.7	18907.5		11329	17585.6	13686	21457.5	16692.6	28422.8	34395.1	33213.3		K14548(UTP4)	ko03008(Ribosome biogenesis in eukaryotes)		PF05131(Pep3/Vps18/deep orange beta-propeller domain);PF00400(WD domain, G-beta repeat)
A0A059Q2C5	Uncharacterized protein	SHCRBa_020_L15_R_30	A0A059Q2C5	A0A059Q2C5	SHCRBa_020_L15_R_30	Uncharacterized protein	A0A059Q2C5_9POAL	7	78512.8	85143	73301.9	89395.6	92562.6	86187.8	76702.2	34737.9	71044.9	126895	90238.1	87061.5	91203.7	115996	91338.8	98401.5	90037.3	108387	GO:0015846(BP:polyamine transport);GO:0042597(CC:periplasmic space);GO:0019808(MF:polyamine binding)				PF13343(Bacterial extracellular solute-binding protein)
A0A059Q2D2	4-hydroxy-4-methyl-2-oxoglutarate aldolase	SHCRBa_004_G10_F_250	A0A059Q2D2	A0A059Q2D2	SHCRBa_004_G10_F_250	4-hydroxy-4-methyl-2-oxoglutarate aldolase	A0A059Q2D2_9POAL	6	3026200	2846140	3246570	3935970	3315550	2784220	3030510	1339350	2485300	4481860	3335840	3850340	3093040	3681840	3832420	3597810	3263100	3468560	GO:0007049(BP:cell cycle);GO:0048478(BP:replication fork protection);GO:0043086(BP:negative regulation of catalytic activity);GO:0051252(BP:regulation of RNA metabolic process);GO:0006974(BP:cellular response to DNA damage stimulus);GO:0005634(CC:nucleus);GO:0047443(MF:4-hydroxy-4-methyl-2-oxoglutarate aldolase activity);GO:0046872(MF:metal ion binding);GO:0008428(MF:ribonuclease inhibitor activi…				PF03737(Aldolase/RraA)
A0A059Q2D3	Uncharacterized protein	SHCRBa_011_P05_F_40	A0A059Q2D3	A0A059Q047;A0A059Q2D3	SHCRBa_011_P05_F_40	Uncharacterized protein	A0A059Q2D3_9POAL	1														10947.3
A0A059Q2D4	Lysosomal Pro-X carboxypeptidase	SHCRBa_168_J15_F_160	A0A059Q2D4	A0A059Q2D4	SHCRBa_168_J15_F_160	Lysosomal Pro-X carboxypeptidase	A0A059Q2D4_9POAL	21	942599	834365	789928	992579	979770	800630	533162	143012	443920	1352970	1111330	885726	625030	721130	860586	899310	916359	930481	GO:0006508(BP:proteolysis);GO:0005773(CC:vacuole);GO:0009507(CC:chloroplast);GO:0008236(MF:serine-type peptidase activity)	K01285(PRCP)	;		PF05577(Serine carboxypeptidase S28)
A0A059Q2D9	Plasma membrane H+ ATPase	SHCRBa_149_L06_R_230	A0A059Q2D9	A0A059Q2D9	SHCRBa_149_L06_R_230	Plasma membrane H+ ATPase	A0A059Q2D9_9POAL	4	389954	567472	707211	191887	671498	451282	1106730	1292840	1103400	1324240	1283770	734398	979854	1232350	1439240	1041980	1149950	1207110	GO:0006754(BP:ATP biosynthetic process);GO:1902600(BP:proton transmembrane transport);GO:0016021(CC:integral component of membrane);GO:0008553(MF:P-type proton-exporting transporter activity);GO:0046872(MF:metal ion binding);GO:0005524(MF:ATP binding)
A0A059Q2E4	alpha-1,2-Mannosidase	SHCRBa_201_O14_R_270	A0A059Q2E4	A0A059Q2E4;A0A678TH27	SHCRBa_201_O14_R_270	alpha-1,2-Mannosidase	A0A059Q2E4_9POAL	36	219486	351186	388464	233809	480987	399472	372936	188576	398398	235225	307049	342133	360829	177160	225897	326327	330780	312617	GO:0006491(BP:N-glycan processing);GO:0005768(CC:endosome);GO:0005802(CC:trans-Golgi network);GO:0016020(CC:membrane);GO:0005509(MF:calcium ion binding);GO:0004571(MF:mannosyl-oligosaccharide 1,2-alpha-mannosidase activity)	K01230(MAN1A_C)	ko00510(N-Glycan biosynthesis);ko00513(Various types of N-glycan biosynthesis);ko04141(Protein processing in endoplasmic reticulum)		PF01532(Glycosyl hydrolase family 47)
A0A059Q2E6	UspA domain-containing protein	SHCRBa_260_G18_F_60	A0A059Q2E6	A0A059Q2E6	SHCRBa_260_G18_F_60	UspA domain-containing protein	A0A059Q2E6_9POAL	4		8355.14				4454.5	29989.7	41543.4	27623.2	37644.6	31370.3	22608.5	42647.6	73129.6	181649	33789.2	35863.6	36616.5					PF00582(Universal stress protein family)
A0A059Q2E9	Photosystem II 22 kDa protein	SHCRBa_029_L12_R_240	A0A059Q2E9	A0A059Q2E9;A0A6B9MV37	SHCRBa_029_L12_R_240	Photosystem II 22 kDa protein	A0A059Q2E9_9POAL	14	549296	1166940	1298950	785703	1202900	1728420	956449	491084	2305150	4170310	2555810	1021130	2799740	2440360	1495940	2356390	2489650	2384260	GO:0016021(CC:integral component of membrane)	K03542(psbS)	ko00195(Photosynthesis)		PF00504(Chlorophyll A-B binding protein)
A0A059Q2F0	Glutamate receptor	SHCRBa_233_B18_R_120	A0A059Q2F0	A0A059Q2F0;A0A059Q2S4	SHCRBa_233_B18_R_120	Glutamate receptor	A0A059Q2F0_9POAL	2		22458.1			26336.8		24413.5	5895.21		68074.1	32211.3	32576.4	23057.1	30462.4	23796.1	37478	39743.7	33938.1		K05387			PF00060(Ligand-gated ion channel);PF00497(Bacterial extracellular solute-binding proteins, family 3);PF10613(Ligated ion channel L-glutamate- and glycine-binding site);PF01094(Receptor family ligand binding region)
A0A059Q2F4	Protein RIK	SHCRBa_252_E12_F_20	A0A059Q2F4	A0A059Q105;A0A059Q2F4;A0A059Q2K8;A0A059Q359	SHCRBa_252_E12_F_20	Protein RIK	A0A059Q2F4_9POAL	1	160536	162701	26772.4	104013	74967	133254		32962.4		75305.3	59806.7		15933			40760.7	34042.2	27063.3	GO:0005515(MF:protein binding)
A0A059Q2F7	Regulator of nonsense transcripts	SHCRBa_260_G14_R_10	A0A059Q2F7	A0A059Q2F7	SHCRBa_260_G14_R_10	Regulator of nonsense transcripts	A0A059Q2F7_9POAL	7	93457.3	95462.9	105271	107122	76926.6	85993.5	74078.8	151048	72467.4	76655.5	63353.4	65503.5	67265.8	78213.9	79763.1	87490.2	89592.6	81018.8	GO:0003723(MF:RNA binding)	K14327(UPF2)	ko03013(Nucleocytoplasmic transport);ko03015(mRNA surveillance pathway)		PF04050(Up-frameshift suppressor 2);PF02854(MIF4G domain)
A0A059Q2G5	Hydrolase	SHCRBa_218_D04_R_60	A0A059Q2G5	A0A059Q2G5	SHCRBa_218_D04_R_60	Hydrolase	A0A059Q2G5_9POAL	7		49339.6	45820.9	20262.8	55154.1	47286.5	62119.8	48164.3	57205.6	30915.4	45116.9	67956.8	50314.3	48498.5	45919	45121.3	42568.6	53337.8	GO:0016020(CC:membrane);GO:0016787(MF:hydrolase activity)				PF00561(alpha/beta hydrolase fold)
A0A059Q2G6	Arginine/serine-rich splicing factor	SHCRBa_218_D04_F_230	A0A059Q2G6	A0A059Q2G6	SHCRBa_218_D04_F_230	Arginine/serine-rich splicing factor	A0A059Q2G6_9POAL	4	308595	336679	312414	237870	373702	332926	236268	152624	230003	271951	201733	254801	268517	233681	221576	237887	257722	299509	GO:0003676(MF:nucleic acid binding);GO:0000166(MF:nucleotide binding)	K12893(SRSF4_5_6)	ko03040(Spliceosome);		PF00076(RNA recognition motif)
A0A059Q2H2	Glycerol-3-phosphate dehydrogenase [NAD(+)]	SHCRBa_045_L22_F_40	A0A059Q2H2	A0A059Q2H2	SHCRBa_045_L22_F_40	Glycerol-3-phosphate dehydrogenase [NAD(+)]	A0A059Q2H2_9POAL	10	153425	162723	151289	144634	69172.8	120760	61461.6	183398	73952.8	45027.4	47638.4	46802.6	45795.1	38763.6	42072.3	64945.1	76854.4	72482.1	GO:0005975(BP:carbohydrate metabolic process);GO:0046168(BP:glycerol-3-phosphate catabolic process);GO:0009331(CC:glycerol-3-phosphate dehydrogenase complex);GO:0051287(MF:NAD binding);GO:0004367(MF:glycerol-3-phosphate dehydrogenase [NAD+] activity);GO:0055114(NA:NA)	K00006(GPD1)	ko00564(Glycerophospholipid metabolism);ko04011(MAPK signaling pathway - yeast)		PF07479(NAD-dependent glycerol-3-phosphate dehydrogenase C-terminus);PF01210(NAD-dependent glycerol-3-phosphate dehydrogenase N-terminus)
A0A059Q2H4	Hikeshi-like domain-containing protein	SHCRBa_121_B20_R_80	A0A059Q2H4	A0A059Q2H4	SHCRBa_121_B20_R_80	Hikeshi-like domain-containing protein	A0A059Q2H4_9POAL	5	333340	193087	181189	258984	246825	254977	235235	163117	188049	333442	259886	289576	219449	228744	172118	247610	273226	265607	GO:0005829(CC:cytosol)				PF05603(Hikeshi-like, N-terminal domain);PF21057(Hikeshi-like, C-terminal domain)
A0A059Q2I5	Cyclase/dehydrase family protein	SHCRBa_004_G10_R_370	A0A059Q2I5	A0A059Q2I5	SHCRBa_004_G10_R_370	Cyclase/dehydrase family protein	A0A059Q2I5_9POAL	2	210700	186689	337502	140430	251922	267945	280097	266476			226071	352534	340332	167403		458659	248502	435108					PF03364(Polyketide cyclase / dehydrase and lipid transport)
A0A059Q2J3	Acyl-CoA-binding protein	SHCRBa_010_J05_R_210	A0A059Q2J3	A0A059Q2J3	SHCRBa_010_J05_R_210	Acyl-CoA-binding protein	A0A059Q2J3_9POAL	20	1930050	2309750	2755960	2117490	2713930	3496170	2920810	482304	2799680	3911470	4826590	3117760	3024470	2829750	2379170	3107160	3389750	3495100	GO:0000062(MF:fatty-acyl-CoA binding)	K08762(DBI)			PF00887(Acyl CoA binding protein)
A0A059Q2J8	Sorbitol dehydrogenase	SHCRBa_160_F01_R_310	A0A059Q2J8	A0A059Q2J8	SHCRBa_160_F01_R_310	Sorbitol dehydrogenase	A0A059Q2J8_9POAL	14	127155	205148	238081	180859	156682	211687	162877	365832	206655	194676	163701	142580	184106	300636	388066	201737	172809	226708	GO:0016491(MF:oxidoreductase activity);GO:0008270(MF:zinc ion binding);GO:0055114(NA:NA)	K00008(SORD)	ko00040(Pentose and glucuronate interconversions);ko00051(Fructose and mannose metabolism)		PF00107(Zinc-binding dehydrogenase);PF08240(Alcohol dehydrogenase GroES-like domain)
A0A059Q2K0	Glyoxylate reductase	SHCRBa_225_M19_R_50	A0A059Q2K0	A0A059Q2K0	SHCRBa_225_M19_R_50	Glyoxylate reductase	A0A059Q2K0_9POAL	9	101774	137883	134075	140956	117622	124158	148161	148310	162943	188065	153047	130899	159525	175643	190759	170527	167083	148810	GO:0008152(BP:metabolic process)	K15919(HPR2_3)	ko00630(Glyoxylate and dicarboxylate metabolism);ko00260(Glycine, serine and threonine metabolism)		PF02826(D-isomer specific 2-hydroxyacid dehydrogenase, NAD binding domain);PF00389(D-isomer specific 2-hydroxyacid dehydrogenase, catalytic domain)
A0A059Q2K1	Ferredoxin--NADP reductase, chloroplastic	SHCRBa_225_M19_R_260	A0A059Q2K1	A0A059Q2K1	SHCRBa_225_M19_R_260	Ferredoxin--NADP reductase, chloroplastic	A0A059Q2K1_9POAL	43	3471220	3063670	3091560	2792210	3695080	3404290	2846800	1019850	2513450	2918060	3130680	3563190	3198510	2651790	2856320	3146620	3229650	3269790	GO:0004324(MF:ferredoxin-NADP+ reductase activity);GO:0000166(MF:nucleotide binding);GO:0055114(NA:NA)	K02641(petH)	ko00195(Photosynthesis)		PF00175(Oxidoreductase NAD-binding domain)
A0A059Q2L3	Transmembrane emp24 domain-containing protein	SHCRBa_044_D02_R_50	A0A059Q2L3	A0A059Q2L3	SHCRBa_044_D02_R_50	Transmembrane emp24 domain-containing protein	A0A059Q2L3_9POAL	12	1073770	962710	1603820	887117	1549080	830224	1091780	697119	1150040	710032	935157	640587	1091830	558455	676330	1073710	1016880	1063260	GO:0006810(BP:transport);GO:0016021(CC:integral component of membrane)	K20347			PF01105(emp24/gp25L/p24 family/GOLD)
A0A059Q2L9	NB-ARC domain-containing protein	SHCRBa_185_O22_R_60	A0A059Q2L9	A0A059Q2L9	SHCRBa_185_O22_R_60	NB-ARC domain-containing protein	A0A059Q2L9_9POAL	2	236611	236533	238381	220215	293049	355039	194677	195264	150285	231225	182834	169464	171182	141000	130464	145251	204527	165009		K13457(RPM1)			PF00931(NB-ARC domain)
A0A059Q2M5	Uncharacterized protein	SHCRBa_261_O20_R_150	A0A059Q2M5	A0A059Q2M5	SHCRBa_261_O20_R_150	Uncharacterized protein	A0A059Q2M5_9POAL	17	261708	271616	281436	285763	328188	306512	229100	116215	252595	290729	244406	302754	236571	217841	201521	263488	263352	257891	GO:0055085(BP:transmembrane transport);GO:0016021(CC:integral component of membrane)	K14684			PF00153(Mitochondrial carrier protein)
A0A059Q2M6	Anaphase-promoting complex subunit 5	SHCRBa_261_O20_R_280	A0A059Q2M6	A0A059Q2M6	SHCRBa_261_O20_R_280	Anaphase-promoting complex subunit 5	A0A059Q2M6_9POAL	1		14262.2	9862.63	20338.2	8261.07	11806.9	9320.64	21742.4	8614.27								3368.14			K03352(APC5)	ko04120(Ubiquitin mediated proteolysis);ko04110(Cell cycle);ko04111(Cell cycle - yeast);ko04113(Meiosis - yeast);ko04114(Oocyte meiosis);;;		PF12862(Anaphase-promoting complex subunit 5)
A0A059Q2M7	Zinc finger CCCH domain-containing protein	SHCRBa_134_J05_F_400	A0A059Q2M7	A0A059Q2M7	SHCRBa_134_J05_F_400	Zinc finger CCCH domain-containing protein	A0A059Q2M7_9POAL	5	369154	451096	561177	431524	433601	416741	542144	577124	393226	473757	362092	519154	471885	340749	348798	431971	381138	476980	GO:0016787(MF:hydrolase activity);GO:0043167(MF:ion binding);GO:0097159(MF:organic cyclic compound binding);GO:1901363(MF:heterocyclic compound binding)				PF00271(Helicase conserved C-terminal domain);PF00642(Zinc finger C-x8-C-x5-C-x3-H type (and similar));PF00270(DEAD/DEAH box helicase)
A0A059Q2N2	COP9 signalosome complex subunit 2	SHCRBa_225_M08_F_140	A0A059Q2N2	A0A059Q2N2	SHCRBa_225_M08_F_140	COP9 signalosome complex subunit 2	A0A059Q2N2_9POAL	7	235523	305308	290225	341185	190226	225464	282570	346236	263448	249830	214438	269777	200355	299052	240492	273244	267590	271799
A0A059Q2N6	Putative nucleotide biding protein	SHCRBa_218_D02_F_200	A0A059Q2N6	A0A059Q2N6	SHCRBa_218_D02_F_200	Putative nucleotide biding protein	A0A059Q2N6_9POAL	4	444824	534972	597957	330882	392569	474251	522305	960661	540553	190024	236475	353635	272362	202386	306675	283590	396354	414902	GO:0000166(MF:nucleotide binding);GO:0003723(MF:RNA binding)				PF00076(RNA recognition motif)
A0A059Q2N7	Superoxide dismutase copper chaperone	SHCRBa_046_L16_R_210	A0A059Q2N7	A0A059Q2N7	SHCRBa_046_L16_R_210	Superoxide dismutase copper chaperone	A0A059Q2N7_9POAL	16	949276	788932	710200	892733	776056	771743	443522	148425	462855	728232	574389	709133	528457	476858	491083	635874	644790	627488	GO:0006801(BP:superoxide metabolic process);GO:0030001(BP:metal ion transport);GO:0043085(BP:positive regulation of catalytic activity);GO:0016532(MF:superoxide dismutase copper chaperone activity);GO:0055114(NA:NA)	K04569(CCS)	;		PF00080(Copper/zinc superoxide dismutase (SODC));PF00403(Heavy-metal-associated domain)
A0A059Q2P2	Glycerol-3-phosphate acyltransferase	SHCRBa_107_M24_R_160	A0A059Q2P2	A0A059Q2P2	SHCRBa_107_M24_R_160	Glycerol-3-phosphate acyltransferase	A0A059Q2P2_9POAL	19		53059.1	48614.3		35666.1	118177	232682	580498	265715	189326	239035	100363	241296	205079	141927	188731	219423	204156	GO:0008152(BP:metabolic process);GO:0016021(CC:integral component of membrane);GO:0016746(MF:acyltransferase activity)	K13508(GPAT)	ko00561(Glycerolipid metabolism);ko00564(Glycerophospholipid metabolism)		PF01553(Acyltransferase);PF12710(haloacid dehalogenase-like hydrolase)
A0A059Q2P5	Nuclear pore complex protein NUP1	SHCRBa_017_C06_R_90	A0A059Q2P5	A0A059Q2P5	SHCRBa_017_C06_R_90	Nuclear pore complex protein NUP1	A0A059Q2P5_9POAL	5	25040.7	10230.5	18344.6	35565.2		18010.2	29570	46199.1	25096.8				23758.3		12936.9		20617.4	23098
A0A059Q2P8	Calmodulin	CaM762	A0A059Q2P8;C7E3U9;C7E3V0	A0A059Q2P8;C7E3U9;C7E3V0	CaM762;CaM925;SHCRBa_063_F06_F_150	Calmodulin	A0A059Q2P8_9POAL;C7E3U9_SACOF;C7E3V0_SACOF	26	10755700	12055200	11400900	11709200	15346400	15016700	16373700	6237730	13880800	18994100	17308300	14151800	22229000	16098100	13737800	17069800	17797800	17374500	GO:0032259(BP:methylation);GO:0008171(MF:O-methyltransferase activity);GO:0005509(MF:calcium ion binding)	K02183(CALM)	ko04016(MAPK signaling pathway - plant);ko04014(Ras signaling pathway);ko04015(Rap1 signaling pathway);ko04371(Apelin signaling pathway);ko04020(Calcium signaling pathway);ko04070(Phosphatidylinositol signaling system);ko04024(cAMP signaling pathway);ko04022(cGMP-PKG signaling pathway);ko04114(Oocyte meiosis);ko04218(Cellular senescence);;;;;;;;;;;;;;;;;;;;;;;;;;;;;;;;;;;;		PF13499(EF-hand domain pair)
A0A059Q2Q5	DNA-(apurinic or apyrimidinic site) endonuclease	SHCRBa_190_D01_R_40	A0A059Q2Q5	A0A059Q2A6;A0A059Q2Q5	SHCRBa_190_D01_R_40	DNA-(apurinic or apyrimidinic site) endonuclease	A0A059Q2Q5_9POAL	14	133406	134473	99146.6	141073	105232	104799	75428.9	95158.4	82839.2	77532	71165.5	76894.8	65831.7	68765.7	65781.9	102381	91383.9	92293.9	GO:0090305(BP:nucleic acid phosphodiester bond hydrolysis);GO:0006281(BP:DNA repair);GO:0005622(CC:intracellular anatomical structure);GO:0046872(MF:metal ion binding);GO:0003677(MF:DNA binding);GO:0003906(MF:DNA-(apurinic or apyrimidinic site) endonuclease activity)	K01142(E3.1.11.2)	ko03410(Base excision repair)		PF02037(SAP domain);PF03372(Endonuclease/Exonuclease/phosphatase family)
A0A059Q2Q7	Metacaspase	SHCRBa_190_D01_R_300	A0A059Q2Q7	A0A059Q2Q7	SHCRBa_190_D01_R_300	Metacaspase	A0A059Q2Q7_9POAL	23	573344	774387	922719	418889	714290	717946	1061900	1430700	1212350	1059270	1121220	959485	974961	1143220	1502440	1091290	1088550	1103870					PF00656(Caspase domain)
A0A059Q2R9	PUA domain-containing protein	SHCRBa_044_M03_R_30	A0A059Q2R9	A0A059Q2R9	SHCRBa_044_M03_R_30	PUA domain-containing protein	A0A059Q2R9_9POAL	10	649241	716234	713068	885459	741896	639251	433909	348986	332105	443171	392066	462588	371177	420122	284295	469731	524592	486606	GO:0016070(BP:RNA metabolic process)				PF16198(tRNA pseudouridylate synthase B C-terminal domain);PF01472(PUA domain)
A0A059Q2S5	aldehyde oxygenase (deformylating)	SHCRBa_029_O19_R_190	A0A059Q2S5	A0A059Q2S5	SHCRBa_029_O19_R_190	aldehyde oxygenase (deformylating)	A0A059Q2S5_9POAL	7				83241.8						141897	60066.6		128359	354666	126862	149897	116944	125314	GO:0006633(BP:fatty acid biosynthetic process);GO:0016021(CC:integral component of membrane);GO:0016491(MF:oxidoreductase activity);GO:0005506(MF:iron ion binding);GO:0055114(NA:NA)				PF04116(Fatty acid hydroxylase);PF12076(CER1-like, C-terminal domain)
A0A059Q2S6	Uncharacterized protein	SHCRBa_020_D23_F_160	A0A059Q2S6	A0A059Q2S6	SHCRBa_020_D23_F_160	Uncharacterized protein	A0A059Q2S6_9POAL	1							49380.5		29792.3	91015.1	48381.7		97331.4	48748.6	45936.5	57233.8	43771.8	48877.5					PF14009(PADRE domain)
A0A059Q2S8	Uncharacterized protein	SHCRBa_120_L03_R_160	A0A059Q2S8	A0A059Q2S8	SHCRBa_120_L03_R_160	Uncharacterized protein	A0A059Q2S8_9POAL	2	66043.3	66081.3	69862.6	68766.4	66472	71744.3	52322.8	31050.4	55943.7	56148.6	36561.2	43098.1	47105.8	37964	33549.6	52813.6	55157	53601.3	GO:0006810(BP:transport);GO:0016020(CC:membrane);GO:0005622(CC:intracellular anatomical structure);GO:0003676(MF:nucleic acid binding);GO:0000166(MF:nucleotide binding)				PF02136(Nuclear transport factor 2 (NTF2) domain);PF00076(RNA recognition motif)
A0A059Q2T1	Beta-catenin-like protein	SHCRBa_008_B11_F_150	A0A059Q2T1	A0A059Q2T1	SHCRBa_008_B11_F_150	Beta-catenin-like protein	A0A059Q2T1_9POAL	15	380600	372106	341162	509222	281557	312695	219958	202961	184161	188383	220233	228638	175192	209760	188533	235565	236150	258076		K12864(CTNNBL1)	ko03040(Spliceosome)		PF08216(Catenin-beta-like, Arm-motif containing nuclear)
A0A059Q2T2	Uncharacterized protein	SHCRBa_008_B11_F_380	A0A059Q2T2	A0A059Q2T2	SHCRBa_008_B11_F_380	Uncharacterized protein	A0A059Q2T2_9POAL	7	41749	101715	127489	19676.4	175134	153867	185319	213102	209341	86100.4	176194	233279	196494	88011.2	122250	153538	162580	144006
A0A059Q2T7	ABC1 family protein	SHCRBa_024_H17_F_120	A0A059Q2T7	A0A059Q2T7	SHCRBa_024_H17_F_120	ABC1 family protein	A0A059Q2T7_9POAL	4		38117.2	26262.9		17776.4		36949	49762.6	46137.6	57047.4	49252.7		41588.5	43818.1	35414	50268	59037.7	50632.9		K08869			PF00144(Beta-lactamase);PF03109(ABC1 atypical kinase-like domain)
A0A059Q2T8	Omega-hydroxypalmitate O-feruloyl transferase	SHCRBa_162_H04_F_40	A0A059Q2T8	A0A059Q2T8	SHCRBa_162_H04_F_40	Omega-hydroxypalmitate O-feruloyl transferase	A0A059Q2T8_9POAL	7			20128.8		227347	18747.9	1770150	5084330	1944210	832801	947269	570292	1395800	571731	289762	1230360	1092730	1120560	GO:0016747(MF:acyltransferase activity, transferring groups other than amino-acyl groups)				PF02458(Transferase family)
A0A059Q2U8	Glutathione peroxidase	SHCRBa_048_E15_F_160	A0A059Q2U8	A0A059Q2U8	SHCRBa_048_E15_F_160	Glutathione peroxidase	A0A059Q2U8_9POAL	15	11040900	8784700	9255030	6482220	9295570	11032900	8178530	2508040	10099500	13298000	13278600	12663100	12202400	10284400	10211300	11540200	11768200	11895900	GO:0098869(BP:cellular oxidant detoxification);GO:0006979(BP:response to oxidative stress);GO:2000280(BP:regulation of root development);GO:0048831(BP:regulation of shoot system development);GO:0004602(MF:glutathione peroxidase activity);GO:0055114(NA:NA)	K00432(gpx)	ko00480(Glutathione metabolism);;;;		PF00255(Glutathione peroxidase)
A0A059Q2U9	Lipoxygenase	SHCRBa_029_J02_R_60	A0A059Q2U9	A0A059Q2U9	SHCRBa_029_J02_R_60	Lipoxygenase	A0A059Q2U9_9POAL	14	65853.3	48232.4	68116.2	49908.7	63357.6	51954.7	68895.9	47346.9	56204.8	76529.8	93353.7	73374.6	51452.8	52181.8	67553.6	57057.6	59375.1	61520.2	GO:0031408(BP:oxylipin biosynthetic process);GO:0046872(MF:metal ion binding);GO:0016702(MF:oxidoreductase activity, acting on single donors with incorporation of molecular oxygen, incorporation of two atoms of oxygen);GO:0055114(NA:NA)	K00454(LOX2S)	ko00591(Linoleic acid metabolism);ko00592(alpha-Linolenic acid metabolism)		PF01477(PLAT/LH2 domain);PF00305(Lipoxygenase)
A0A059Q2V0	OBP3-responsive gene 4	SHCRBa_029_J02_R_210	A0A059Q2V0	A0A059Q2V0	SHCRBa_029_J02_R_210	OBP3-responsive gene 4	A0A059Q2V0_9POAL	5	131922	64083.2	118885	147418	114579	74695.1	101096	47397.2	104318	85905.9	75286.1	47141.4	154847	149888	114650	105203	109529	127985	GO:0009536(CC:plastid)
A0A059Q2V2	NPH1 photoreceptor-interacting protein	SHCRBa_028_E10_R_90	A0A059Q2V2	A0A059Q2V2	SHCRBa_028_E10_R_90	NPH1 photoreceptor-interacting protein	A0A059Q2V2_9POAL	10	529953	580479	551115	436287	424450	564217	565078	628356	511428	528611	302601	412950	644659	500675	474388	446584	445336	565984					PF03000(NPH3 family)
A0A059Q2V3	BOS complex subunit TMEM147	SHCRBa_028_E10_F_250	A0A059Q2V3	A0A059Q2V3	SHCRBa_028_E10_F_250	BOS complex subunit TMEM147	A0A059Q2V3_9POAL	7	1154700	1806350	1639990	1158590	1667390	1681550	2135220	1278560	1959270	1583680	1716760	1906740	1742630	1388160	1609130	1957880	2046240	1932110	GO:0016021(CC:integral component of membrane);GO:0005794(CC:Golgi apparatus);GO:0005739(CC:mitochondrion)				PF09767(Predicted membrane protein (DUF2053))
A0A059Q2V9	Disease resistance protein	SHCRBa_119_B13_R_160	A0A059Q2V9	A0A059Q2V9	SHCRBa_119_B13_R_160	Disease resistance protein	A0A059Q2V9_9POAL	14	316696	117162	114400	143499	92609.1	86129	190199	299115	173484	95403.8	97751	72379.6	110021	141442	167253	132874	137081	122841	GO:0043531(MF:ADP binding);GO:0005524(MF:ATP binding)				PF00931(NB-ARC domain);PF18052(Rx N-terminal domain)
A0A059Q2W0	Uncharacterized protein	SHCRBa_119_B13_F_330	A0A059Q2W0	A0A059Q2W0	SHCRBa_119_B13_F_330	Uncharacterized protein	A0A059Q2W0_9POAL	3	465113	243777	113938	175262	194246	149096	20475.6	18396.3	11895.1		8375.58	19764.4				63933.5	60950.8	66226.7					PF02704(Gibberellin regulated protein)
A0A059Q2W2	C2 NT-type domain-containing protein	SHCRBa_224_D04_R_20	A0A059Q2W2	A0A059Q2W2	SHCRBa_224_D04_R_20	C2 NT-type domain-containing protein	A0A059Q2W2_9POAL	2	126765	114126	135596	99533.2	67731.6	136911	115525	155482	145181	226734	162183	128300				135899	168343	178776					PF10358(N-terminal C2 in EEIG1 and EHBP1 proteins)
A0A059Q2W3	Seed specific protein	Sh013O24_g0045	A0A059Q2W3	A0A059Q2W3	Sh013O24_g0045	Seed specific protein	A0A059Q2W3_9POAL	4	25348.8	32784.7	30732.9	53041.6	36205.8	48804.2	34073.2	25360.2	45594.4	88566.5	54659	61975.1	60710.2	48387.6	39193.1	48204.1	57852.9	53651.6	GO:0016021(CC:integral component of membrane)
A0A059Q2W6	Dirigent protein	SHCRBa_198_K24_R_50	A0A059Q2W6	A0A059PZC1;A0A059Q2W6	SHCRBa_198_K24_R_50	Dirigent protein	A0A059Q2W6_9POAL	6	3259460	6920010	8676840	2422720	10764900	8997950	14252800	4924670	13515300	18547900	15415700	17839500	15584900	15419900	17569900	17753000	14430600	15155200	GO:0016020(CC:membrane)				PF03018(Dirigent-like protein)
A0A059Q2W9	RNA polymerase sigma factor	SHCRBa_008_G08_F_250	A0A059Q2W9	A0A059Q2W9	SHCRBa_008_G08_F_250	RNA polymerase sigma factor	A0A059Q2W9_9POAL	2	50993.4	152699	127834	51114.5	125145	91515.6	148377	81301.7	154903	140756	158192	160060	133028	145160	110245	124441	96408.1	113180	GO:0006351(BP:transcription, DNA-templated)				PF04545(Sigma-70, region 4);PF04539(Sigma-70 region 3);PF04542(Sigma-70 region 2)
A0A059Q2X0	Plasminogen activator inhibitor 1 RNA-binding protein	SHCRBa_008_G08_F_340	A0A059Q2X0	A0A059Q2X0	SHCRBa_008_G08_F_340	Plasminogen activator inhibitor 1 RNA-binding protein	A0A059Q2X0_9POAL	5	413304	245310	135719	271544	171489	142465	73163.2	58996.4	83312.5	321333	100086	128595	224009	199371	206237	130782	218165	237910		K13199			PF04774(Hyaluronan / mRNA binding family);PF09598(Stm1)
A0A059Q2X1	Abscisic stress ripening protein	SHCRBa_250_M20_F_150	A0A059Q2X1	A0A059Q2X1	SHCRBa_250_M20_F_150	Abscisic stress ripening protein	A0A059Q2X1_9POAL	16	323992	285559	285746	229678	265520	206343	248658	140951	246339	562476	680957	447877	317746	375160	729032	369876	397125	379837	GO:0006950(BP:response to stress)				PF02496(ABA/WDS induced protein)
A0A059Q2X3	GDSL esterase/lipase	SHCRBa_109_M04_R_50	A0A059Q2X3	A0A059Q2X3	SHCRBa_109_M04_R_50	GDSL esterase/lipase	A0A059Q2X3_9POAL	14	737646	1763760	2520550	594175	3280650	2350540	292562	313539	290588	61025.7	113850	432987	79595.8	136865	48992.5	323527	368022	320213	GO:0016788(MF:hydrolase activity, acting on ester bonds)				PF00657(GDSL-like Lipase/Acylhydrolase)
A0A059Q2X4	non-specific serine/threonine protein kinase	SHCRBa_009_E01_R_20	A0A059Q2X4	A0A059PZ22;A0A059Q2X4	SHCRBa_009_E01_R_20	non-specific serine/threonine protein kinase	A0A059Q2X4_9POAL	2		33267.4	22361.6	26010.8	18824.6	21625.3	86239.8	74412.3	102412	229969	57401.5	54270.6	47278.7	90656.8	66024.6	89947.2	116281	64632.7	GO:0016301(MF:kinase activity)				PF13855(Leucine rich repeat);PF00069(Protein kinase domain);PF08263(Leucine rich repeat N-terminal domain);PF00560(Leucine Rich Repeat)
A0A059Q2X7	Aminoimidazolecarboximide ribonucleotide transformylase	SHCRBa_016_K03_R_240	A0A059Q2X7	A0A059Q2X7	SHCRBa_016_K03_R_240	Aminoimidazolecarboximide ribonucleotide transformylase	A0A059Q2X7_9POAL	15	180666	167080	146092	175596	96208.8	116265	96546.4	132765	112972	82691.4	73702.7	68892.8	99978.3	120233	111298	131065	136061	126951		K00602(purH)	ko00230(Purine metabolism);ko00670(One carbon pool by folate);		PF01808(AICARFT/IMPCHase bienzyme);PF02142(MGS-like domain)
A0A059Q2X8	Fe-S metabolism associated domain-containing protein	SHCRBa_063_F06_F_210	A0A059Q2X8	A0A059Q2X8	SHCRBa_063_F06_F_210	Fe-S metabolism associated domain-containing protein	A0A059Q2X8_9POAL	13	163302	187189	192527	214136	166326	204076	91016.7	76871.1	126810	82096.2	94507.3	119376	98426.1	93780.3	89602.7	126537	129838	123265					PF01722(BolA-like protein);PF02657(Fe-S metabolism associated domain)
A0A059Q2Y1	Nucleolar complex protein	SHCRBa_261_H05_R_250	A0A059Q2Y1	A0A059Q2Y1	SHCRBa_261_H05_R_250	Nucleolar complex protein	A0A059Q2Y1_9POAL	2	861328	1124860	1440190	915283	1433380	1023920	1577710	280374	917512	1367230	1321410	1294970	1164950	793733	1197310	1104340	1343200	1313580		K14834			PF03914(CBF/Mak21 family);PF07540(Nucleolar complex-associated protein)
A0A059Q2Y2	Protein kinase domain-containing protein	SHCRBa_265_I24_R_60	A0A059Q2Y2	A0A059Q2Y2	SHCRBa_265_I24_R_60	Protein kinase domain-containing protein	A0A059Q2Y2_9POAL	3	92378.6	179127	162758	101440	125207	170498	197458	246706	157592	229345	204877	168439	188693	178847	271552	194106	186231	175548	GO:0005488(MF:binding);GO:0016301(MF:kinase activity)				PF00139(Legume lectin domain);PF00069(Protein kinase domain)
A0A059Q2Y8	Calmodulin-binding protein	SHCRBa_107_F16_R_30	A0A059Q2Y8	A0A059Q2Y8	SHCRBa_107_F16_R_30	Calmodulin-binding protein	A0A059Q2Y8_9POAL	27	370952	285307	280145	403606	250752	276097	274070	383564	205273	318552	274239	258230	210245	317165	210868	303753	276924	307708	GO:0006950(BP:response to stress);GO:0005516(MF:calmodulin binding)				PF20452(Calmodulin binding protein C-terminal domain);PF20451(Calmodulin binding protein central domain);PF07887(Calmodulin binding protein-like N-terminal domain)
A0A059Q2Z2	Citrate transporter family protein	SHCRBa_011_C22_R_580	A0A059Q2Z2	A0A059Q2Z2	SHCRBa_011_C22_R_580	Citrate transporter family protein	A0A059Q2Z2_9POAL	3		3579.73	6191.82	12115.2		7635.9	8878.03	7398.01	11968.4	16125.5	14293.7	7145.48	8938.89	9840.13	18606.3	8065.5	13977.4	10912.4	GO:0055085(BP:transmembrane transport);GO:0016021(CC:integral component of membrane)				PF03600(Citrate transporter)
A0A059Q2Z4	Uncharacterized protein	SHCRBa_013_P09_F_240	A0A059Q2Z4	A0A059Q2Z4	SHCRBa_013_P09_F_240	Uncharacterized protein	A0A059Q2Z4_9POAL	2									13686.5	25807	15549.7	11680.4	21834.6	19462.7		20221.2		10883.7					PF02458(Transferase family)
A0A059Q2Z8	Cytochrome P450, E-class, group I	SHCRBa_030_E01_F_60	A0A059Q2Z8	A0A059Q2Z8	SHCRBa_030_E01_F_60	Cytochrome P450, E-class, group I	A0A059Q2Z8_9POAL	2			102244	77441.8			132500	245512	109108	192665	173644		260011	346294	465215	205393	175462	168094	GO:0016491(MF:oxidoreductase activity);GO:0005488(MF:binding)	K00512(CYP17A)	ko00140(Steroid hormone biosynthesis);;;;		PF00067(Cytochrome P450)
A0A059Q303	Gamma-tocopherol methyltransferase	SHCRBa_258_H24_R_480	A0A059Q303	A0A059Q303	SHCRBa_258_H24_R_480	Gamma-tocopherol methyltransferase	A0A059Q303_9POAL	9	176827	130754	144550	177824	137898	117211	118081	64568.7	164225	148682	130710	113084	158024	129415	105427	155763	142410	143372	GO:0010189(BP:vitamin E biosynthetic process);GO:0032259(BP:methylation);GO:0051741(MF:2-methyl-6-phytyl-1,4-benzoquinone methyltransferase activity);GO:0050342(MF:tocopherol O-methyltransferase activity)	K05928(E2.1.1.95)	ko01240(Biosynthesis of cofactors);ko00130(Ubiquinone and other terpenoid-quinone biosynthesis)		PF08241(Methyltransferase domain)
A0A059Q307	Uncharacterized protein	SHCRBa_011_C11_R_110	A0A059Q307	A0A059Q307	SHCRBa_011_C11_R_110	Uncharacterized protein	A0A059Q307_9POAL	10	35295.3	60955.6	65927.5	41996.1	82282.6	76852.5	83520.1	35816.3	74183.8	68615.2	84849.6	74987.9	67309.3	46283.9	47035.3	67539.2	65251.9	71353.1	GO:0016021(CC:integral component of membrane)				PF13839(GDSL/SGNH-like Acyl-Esterase family found in Pmr5 and Cas1p);PF14416(PMR5 N terminal Domain)
A0A059Q311	Protein kinase domain-containing protein	SHCRBa_152_D05_F_160	A0A059Q311	A0A059Q311	SHCRBa_152_D05_F_160	Protein kinase domain-containing protein	A0A059Q311_9POAL	3	104480	60620.5	44192.8	112207	52935.3	68542.4	8626.86		12684	13303.5	22483.8		9797.89			27772.3	19575.3	24368.1	GO:0006468(BP:protein phosphorylation);GO:0016021(CC:integral component of membrane);GO:0005524(MF:ATP binding);GO:0004674(MF:protein serine/threonine kinase activity)				PF00069(Protein kinase domain);PF13855(Leucine rich repeat);PF00560(Leucine Rich Repeat);PF08263(Leucine rich repeat N-terminal domain)
A0A059Q316	Oxidase	SHCRBa_025_L09_F_300	A0A059Q316	A0A059Q316	SHCRBa_025_L09_F_300	Oxidase	A0A059Q316_9POAL	9	274681	222702	238328	546715	160066	160184	179959	200243	202405	125873	126340	131681	163691	170915	159831	189523	224192	199882	GO:0016491(MF:oxidoreductase activity);GO:0055114(NA:NA)				PF13450(NAD(P)-binding Rossmann-like domain)
A0A059Q329	Dephospho-CoA kinase	SHCRBa_012_P16_F_310	A0A059Q329	A0A059Q329	SHCRBa_012_P16_F_310	Dephospho-CoA kinase	A0A059Q329_9POAL	6	222054	290838	289542	259801	271546	297054	277243	204906	283644	266511	288799	362351	265310	252759	270639	278213	291295	316367	GO:0015937(BP:coenzyme A biosynthetic process);GO:0016310(BP:phosphorylation);GO:0004140(MF:dephospho-CoA kinase activity);GO:0005524(MF:ATP binding)	K00859(coaE)	ko01240(Biosynthesis of cofactors);ko00770(Pantothenate and CoA biosynthesis)		PF01121(Dephospho-CoA kinase)
A0A059Q333	Dynamin-related protein	SHCRBa_165_I15_R_180	A0A059Q333	A0A059Q333	SHCRBa_165_I15_R_180	Dynamin-related protein	A0A059Q333_9POAL	68	1565630	1902280	1876960	1488870	1187070	1525460	2612320	3892760	2392620	1266870	1693000	1641700	1884090	1757020	1777610	2050280	2073740	2021530	GO:0003924(MF:GTPase activity);GO:0005525(MF:GTP binding)				PF00350(Dynamin family);PF01031(Dynamin central region);PF02212(Dynamin GTPase effector domain)
A0A059Q336	Uncharacterized protein	SHCRBa_086_A19_R_10	A0A059Q336	A0A059Q336	SHCRBa_086_A19_R_10	Uncharacterized protein	A0A059Q336_9POAL	1		21693.4	31355.1	46638.2	12724.3		23314.9	17219.7	14551.1	14991.4	18571		16437.9	24647.5	25212.8	28172.4	20317.3	18767.9					PF05907(CXXC motif containing zinc binding protein, eukaryotic)
A0A059Q339	Acetyl-coenzyme A synthetase	SHCRBa_172_K24_R_340	A0A059Q339	A0A059Q0Q2;A0A059Q236;A0A059Q2M4;A0A059Q339	SHCRBa_172_K24_R_340	Acetyl-coenzyme A synthetase	A0A059Q339_9POAL	41	455618	625983	687089	489590	479075	550864	1284330	1035680	1176940	786234	877714	804181	1158170	978402	905954	1038500	1009180	989476	GO:0019427(BP:acetyl-CoA biosynthetic process from acetate);GO:0016208(MF:AMP binding);GO:0005524(MF:ATP binding);GO:0003987(MF:acetate-CoA ligase activity)	K01895(ACSS1_2)	ko00010(Glycolysis / Gluconeogenesis);ko00620(Pyruvate metabolism);ko00630(Glyoxylate and dicarboxylate metabolism);ko00640(Propanoate metabolism);ko00720(Carbon fixation pathways in prokaryotes);ko00680(Methane metabolism)		PF00501(AMP-binding enzyme);PF16177(Acetyl-coenzyme A synthetase N-terminus);PF13193(AMP-binding enzyme C-terminal domain)
A0A059Q342	Peroxidase	SHCRBa_094_E17_F_30	A0A059Q342	A0A059Q342	SHCRBa_094_E17_F_30	Peroxidase	A0A059Q342_9POAL	5	15732700	12124700	12367400	10088000	12050000	12666700	8414880	2025820	5834190	19021700	12383300	13294100	6749490	7631390	5896420	13438800	10729000	11069300	GO:0098869(BP:cellular oxidant detoxification);GO:0006979(BP:response to oxidative stress);GO:0042744(BP:hydrogen peroxide catabolic process);GO:0005576(CC:extracellular region);GO:0046872(MF:metal ion binding);GO:0020037(MF:heme binding);GO:0004601(MF:peroxidase activity);GO:0055114(NA:NA)	K00430(E1.11.1.7)	ko00940(Phenylpropanoid biosynthesis)		PF00141(Peroxidase)
A0A059Q349	Prohibitin	SHCRBa_121_P14_R_260	A0A059Q349	A0A059Q349	SHCRBa_121_P14_R_260	Prohibitin	A0A059Q349_9POAL	27	5572950	5491640	6165150	6211560	8177580	6818700	4400210	2089540	4004760	4569020	4223040	5155060	4076820	3088420	3460100	4136800	4898880	4672410	GO:0016020(CC:membrane)	K17080			PF01145(SPFH domain / Band 7 family)
A0A059Q350	Acetylglucosaminyltransferase family protein	SHCRBa_003_N22_R_120	A0A059Q350	A0A059Q350	SHCRBa_003_N22_R_120	Acetylglucosaminyltransferase family protein	A0A059Q350_9POAL	6	456850	680598	775635	323556	653707	1032140	470414	177034	481536	550509	425453	790933	390548	212934	394818	461495	536127	455205
A0A059Q355	Uncharacterized protein	SHCRBa_063_N24_R_80	A0A059Q355	A0A059Q355	SHCRBa_063_N24_R_80	Uncharacterized protein	A0A059Q355_9POAL	3		29245.8	55645.4		45236.4		44722.2		41835.9	19864.1	23371.2		23869.5	18400.8	11440.8	33981.5	33546.7	28943.2					PF04525(LURP-one-related)
A0A059Q357	SAM domain family protein	SHCRBa_166_F02_F_80	A0A059Q357	A0A059PYV2;A0A059Q049;A0A059Q250;A0A059Q357	SHCRBa_166_F02_F_80	SAM domain family protein	A0A059Q357_9POAL	19	2186700	2391340	2607010	2344480	3423290	2956690	1942420	818007	1979880	2627780	2347940	2308570	2103420	1847600	2054310	2384250	2337520	2295230	GO:0016021(CC:integral component of membrane)				PF00536(SAM domain (Sterile alpha motif));PF02466(Tim17/Tim22/Tim23/Pmp24 family)
A0A059Q369	Thiamine pyrophosphokinase	SHCRBa_083_M12_F_100	A0A059Q369	A0A059Q369	SHCRBa_083_M12_F_100	Thiamine pyrophosphokinase	A0A059Q369_9POAL	3	26494.7	17568.2	34936.3	28182.4	26220.5	21605.9	31859.9	28995.3	35868	20574.8	26427.6	23593.8	13224.8	27037.5	29742.2	26959.8	25368.6	31214.6	GO:0006772(BP:thiamine metabolic process);GO:0016310(BP:phosphorylation);GO:0009229(BP:thiamine diphosphate biosynthetic process);GO:0030975(MF:thiamine binding);GO:0005524(MF:ATP binding);GO:0004788(MF:thiamine diphosphokinase activity);GO:0016301(MF:kinase activity)	K00949(thiN)	ko01240(Biosynthesis of cofactors);ko00730(Thiamine metabolism)		PF04263(Thiamin pyrophosphokinase, catalytic domain);PF04265(Thiamin pyrophosphokinase, vitamin B1 binding domain)
A0A059Q371	glutamate--tRNA ligase	SHCRBa_185_C01_R_10	A0A059Q371	A0A059Q371	SHCRBa_185_C01_R_10	glutamate--tRNA ligase	A0A059Q371_9POAL	49	429008	448626	446853	440404	259226	341650	442067	795897	448844	319831	276604	225546	284171	458852	445501	395767	423265	400760	GO:0006424(BP:glutamyl-tRNA aminoacylation);GO:0005737(CC:cytoplasm);GO:0005524(MF:ATP binding);GO:0004818(MF:glutamate-tRNA ligase activity)	K01885(EARS)	ko01240(Biosynthesis of cofactors);ko00860(Porphyrin metabolism);ko00970(Aminoacyl-tRNA biosynthesis)		PF00749(tRNA synthetases class I (E and Q), catalytic domain);PF00043(Glutathione S-transferase, C-terminal domain);PF03950(tRNA synthetases class I (E and Q), anti-codon binding domain);PF20974(tRNA synthetases class I (E and Q), anti-codon binding domain)
A0A059Q378	Protein kinase domain-containing protein	SHCRBa_170_G03_F_540	A0A059Q378	A0A059Q378	SHCRBa_170_G03_F_540	Protein kinase domain-containing protein	A0A059Q378_9POAL	4	264610	295822	365596	228208	451862	293868	563357	313693	495479	557532	573537	606269	710703	633242	557617	558186	555521	636246	GO:0004672(MF:protein kinase activity);GO:0000166(MF:nucleotide binding)				PF00069(Protein kinase domain)
A0A059Q382	Aminotransferase class I/classII domain-containing protein	SHCRBa_170_F15_F_220	A0A059Q382	A0A059Q382	SHCRBa_170_F15_F_220	Aminotransferase class I/classII domain-containing protein	A0A059Q382_9POAL	2	310436	121405	97680.2	200440	114965	187154	261643	197627	314129	372483	357929	315296	377366	343546	437441	180138	265996	323465	GO:0016740(MF:transferase activity)				PF00155(Aminotransferase class I and II)
A0A059Q387	1-amino-cyclopropane-1-carboxylate synthase 12	SHCRBa_015_H09_R_60	A0A059Q387	A0A059Q387	SHCRBa_015_H09_R_60	1-amino-cyclopropane-1-carboxylate synthase 12	A0A059Q387_9POAL	1			49559.5	42440.2	49744.9	30787.2	37585.8		36771.9	77082.8	56372.6	60994.2	52512	50604.7	47359.2	55183.6	49177.4	40205.6
A0A059Q388	Carbonic anhydrase	SHCRBa_027_K08_R_170	A0A059Q388	A0A059Q388	SHCRBa_027_K08_R_170	Carbonic anhydrase	A0A059Q388_9POAL	3										72116.4	26728.1		33398.4	146803		37248.1		35394.5	GO:0016829(MF:lyase activity)	K01673(cynT)	ko00910(Nitrogen metabolism)		PF00484(Carbonic anhydrase)
A0A059Q390	Polyketide synthase, enoylreductase	SHCRBa_158_P20_F_10	A0A059Q390	A0A059Q390	SHCRBa_158_P20_F_10	Polyketide synthase, enoylreductase	A0A059Q390_9POAL	1							19127	6817.92	13443	39331.4	33389.2	24296.9	21074	43977.4	69289.2	28324.5	39431.6	25281.7	GO:0008270(MF:zinc ion binding);GO:0016491(MF:oxidoreductase activity);GO:0055114(NA:NA)				PF08240(Alcohol dehydrogenase GroES-like domain);PF13602(Zinc-binding dehydrogenase)
A0A059Q391	Sucrose-phosphate synthase	SHCRBa_001_G20_F_90	A0A059Q391	A0A059PZW4;A0A059PZW8;A0A059Q0D1;A0A059Q356;A0A059Q391	SHCRBa_001_G20_F_90	Sucrose-phosphate synthase	A0A059Q391_9POAL	8	74129.4	35440.5	49857.7	49498.8	36760.3	49589.6	71366.1	122334	66007.4	57191.1	39727.8	36593.9	50131.5	59664.9	57735.7	70055.5	54449.4	62668	GO:0005985(BP:sucrose metabolic process);GO:0016157(MF:sucrose synthase activity)	K00696(E2.4.1.14)	ko00500(Starch and sucrose metabolism)		PF00862(Sucrose synthase);PF00534(Glycosyl transferases group 1);PF05116(Sucrose-6F-phosphate phosphohydrolase)
A0A059Q393	Hexosyltransferase	SHCRBa_069_M12_R_220	A0A059Q393	A0A059Q393	SHCRBa_069_M12_R_220	Hexosyltransferase	A0A059Q393_9POAL	5		101682	124909	68738.5	102421	88776.7	235345	168915	382941	181058	206120	179385	219833	221958	84251.8	218093	221546	200368	GO:0016757(MF:glycosyltransferase activity)	K18819(GOLS)	ko00052(Galactose metabolism)		PF01501(Glycosyl transferase family 8)
A0A059Q396	type I protein arginine methyltransferase	SHCRBa_098_E22_R_290	A0A059Q396	A0A059Q396	SHCRBa_098_E22_R_290	type I protein arginine methyltransferase	A0A059Q396_9POAL	20	721014	705500	710334	785530	623102	618169	552863	598243	534677	445949	455152	591537	502517	494800	448467	604827	600510	551830	GO:0006479(BP:protein methylation);GO:0008168(MF:methyltransferase activity)	K05931(CARM1)			PF06325(Ribosomal protein L11 methyltransferase (PrmA))
A0A059Q399	Peptidyl-prolyl cis-trans isomerase	SHCRBa_022_I19_F_50	A0A059Q399	A0A059Q399	SHCRBa_022_I19_F_50	Peptidyl-prolyl cis-trans isomerase	A0A059Q399_9POAL	13	875699	1069940	1172290	786552	1442980	1268300	549206	402427	585271	430922	590754	673685	356916	291705	353467	573159	603044	588043	GO:0009987(BP:cellular process);GO:0016020(CC:membrane);GO:0016853(MF:isomerase activity)				PF00160(Cyclophilin type peptidyl-prolyl cis-trans isomerase/CLD)
A0A059Q3A0	Protein DETOXIFICATION	SHCRBa_009_G16_F_90	A0A059Q3A0	A0A059Q1H5;A0A059Q3A0	SHCRBa_009_G16_F_90	Protein DETOXIFICATION	A0A059Q3A0_9POAL	7		26066.6	36967.5	168118	51436.1	37219.9	45573.7	11731.7	45155.3	97645.9	105338	52454.8	55515	68093.1	88491.6	73666.9	64357	64697.1	GO:0006855(BP:xenobiotic transmembrane transport);GO:0016021(CC:integral component of membrane);GO:0015297(MF:antiporter activity);GO:0015238(NA:NA)	K03327			PF01554(MatE)
A0A059Q3A3	Chloroplastic quinone-oxidoreductase	SHCRBa_203_M05_F_230	A0A059Q3A3	A0A059Q3A3	SHCRBa_203_M05_F_230	Chloroplastic quinone-oxidoreductase	A0A059Q3A3_9POAL	1			10617.3				17316.6		3609.89	32032.4	18928.4	17527.1	31549.3	37576.1	40346.6	19766.3	26647.3	18311.3	GO:0008270(MF:zinc ion binding);GO:0016491(MF:oxidoreductase activity);GO:0055114(NA:NA)				PF08240(Alcohol dehydrogenase GroES-like domain)
A0A059Q3A7	Flavanone 4-reductase	SHCRBa_022_D05_R_10	A0A059Q3A7	A0A059Q3A7	SHCRBa_022_D05_R_10	Flavanone 4-reductase	A0A059Q3A7_9POAL	3	75320.6	369073	524634	309300	161739	350318		46876.4	46918.9			42821.9		37539.1			48757.9	56937.1	GO:0009718(BP:anthocyanin-containing compound biosynthetic process);GO:0045552(MF:dihydrokaempferol 4-reductase activity);GO:0050662(NA:NA);GO:0055114(NA:NA)	K13082(DFR)	ko00941(Flavonoid biosynthesis)		PF01370(NAD dependent epimerase/dehydratase family)
A0A059Q3B5	Uncharacterized protein	SHCRBa_168_J15_F_180	A0A059Q3B5	A0A059Q3B5	SHCRBa_168_J15_F_180	Uncharacterized protein	A0A059Q3B5_9POAL	5	239585	110820	103693	170143	69991.1	107470	99899	232130	57037.8	66288.2	72887.2	66674.1	29448.9	163869	70620.3	79519.3	85626.8	87943.3
A0A059Q3C1	mTERF family protein	SHCRBa_006_C11_R_120	A0A059Q3C1	A0A059Q3C1	SHCRBa_006_C11_R_120	mTERF family protein	A0A059Q3C1_9POAL	1	208407	236844	291869	177150	227296	266664	259875	249074	260990		303240	292679	223078	204340	332418	231412	269164	259047		K15032			PF02536(mTERF)
A0A059Q3C6	J domain-containing protein	SHCRBa_078_K12_F_230	A0A059Q3C6	A0A059Q3C6	SHCRBa_078_K12_F_230	J domain-containing protein	A0A059Q3C6_9POAL	17	79361	83280.9	76418.5	90289.4	39312.5	61407.6	54973.5	151265	55404.4	30925.3	35109.9	25645.6	39045.4	44267.1	29104.4	47807	45166.7	56574.5
A0A059Q3C7	Starch synthase IIc	SHCRBa_260_G18_F_100	A0A059Q3C7	A0A059Q3C7	SHCRBa_260_G18_F_100	Starch synthase IIc	A0A059Q3C7_9POAL	6	92014.5	158649	121849	194451	120100	141843	44650.1	74804.8	53336.7	349934	75280.8	73421.8	75483.7	57332.2	97422.4	155142	116478	76919.2	GO:0009536(CC:plastid);GO:0016757(MF:glycosyltransferase activity)				PF08323(Starch synthase catalytic domain)
A0A059Q3C8	peptidylprolyl isomerase	SHCRBa_261_D02_R_50	A0A059Q3C8	A0A059Q3C8	SHCRBa_261_D02_R_50	peptidylprolyl isomerase	A0A059Q3C8_9POAL	20	3856460	3207950	3808880	3647830	3192490	3524010	2598870	2280540	2993010	4973040	3615490	4172150	4422150	4225780	3581600	3798630	3934750	3801140	GO:0009987(BP:cellular process);GO:0016020(CC:membrane)	K09571(FKBP4_5)			PF00254(FKBP-type peptidyl-prolyl cis-trans isomerase);PF13181(Tetratricopeptide repeat)
A0A059Q3D7	Transcription factor	SHCRBa_230_N09_R_190	A0A059Q3D7	A0A059Q3D7	SHCRBa_230_N09_R_190	Transcription factor	A0A059Q3D7_9POAL	2	78463	50157.9	39209.1	65747.3	43456.5	51692.1	28192.2	39818.4	24536.5	30261.2	24841.1	28890	20170.4	20316.4	14444.2	22825	23138.9	30548.3	GO:0006355(BP:regulation of transcription, DNA-templated);GO:0043565(MF:sequence-specific DNA binding);GO:0003700(MF:DNA-binding transcription factor activity)	K09060			PF07777(G-box binding protein MFMR);PF00170(bZIP transcription factor)
A0A059Q3D9	Inner membrane protein	SHCRBa_218_D04_R_90	A0A059Q3D9	A0A059Q3D9	SHCRBa_218_D04_R_90	Inner membrane protein	A0A059Q3D9_9POAL	6	361976	658469	698122	521624	753924	526718	511692	248212	531817	325636	326827	375708	447312	285439	293182	432951	483097	509949		K03217(yidC)	ko03060(Protein export);ko03070(Bacterial secretion system);ko02024(Quorum sensing)		PF02096(60Kd inner membrane protein)
A0A059VE50	BZIP transcription factor 4 (Fragment)	bZIP4	A0A059VE50	A0A059VE50	bZIP4	BZIP transcription factor 4 (Fragment)	A0A059VE50_9POAL	3	33115.4	25154.3	20829.2	27420.8	24400.3	22541.2	11979.1		13481.5		13843.6	18325.4							GO:0006355(BP:regulation of transcription, DNA-templated);GO:0043565(MF:sequence-specific DNA binding);GO:0003700(MF:DNA-binding transcription factor activity)				PF00170(bZIP transcription factor)
A0A059VE58	BZIP transcription factor 29 (Fragment)	bZIP29	A0A059VE58	A0A059VE58	bZIP29	BZIP transcription factor 29 (Fragment)	A0A059VE58_9POAL	2		169645				63528.8		129941	113732	280343	113408		391613	199026	227585	267382	242915	223514	GO:0006355(BP:regulation of transcription, DNA-templated);GO:0043565(MF:sequence-specific DNA binding);GO:0003700(MF:DNA-binding transcription factor activity)				PF00170(bZIP transcription factor)
A0A059VE66	NAC transcription factor K (Fragment)	NACK	A0A059VE66	A0A059VE66;A0A059VJD7	NACK	NAC transcription factor K (Fragment)	A0A059VE66_9POAL	2			13548.5		5260.66	13228.4	18818.6	32639.8	11253		14193.1			11779.8	23617.4	15649.9	10425.4	17600.1	GO:0006355(BP:regulation of transcription, DNA-templated);GO:0016021(CC:integral component of membrane);GO:0005634(CC:nucleus);GO:0003677(MF:DNA binding)				PF02365(No apical meristem (NAM) protein)
A0A059VJA9	WRKY transcription factor 36 (Fragment)	WRKY36	A0A059VJA9	A0A059VJA9	WRKY36	WRKY transcription factor 36 (Fragment)	A0A059VJA9_9POAL	2	19850.4			16540.6		37653.2	18083.9	39138.4		25287.3	22125.9	22392.7	27456.6	19257.1	18659.2		32011.2	22313.6	GO:0006355(BP:regulation of transcription, DNA-templated);GO:0043565(MF:sequence-specific DNA binding);GO:0003700(MF:DNA-binding transcription factor activity)				PF03106(WRKY DNA -binding domain)
A0A059VJD1	NAC transcription factor D (Fragment)	NACD	A0A059VJD1	A0A059VJD1	NACD	NAC transcription factor D (Fragment)	A0A059VJD1_9POAL	5	29755.5	36065.6	27990.8	37345.1	17225.7	17088.3	30046.3	35106	27877.6	30483.3	36694.2	24751.7	30741.4	27848.3	27955.1	24796.2	32770.4	31497.8	GO:0006355(BP:regulation of transcription, DNA-templated);GO:0016021(CC:integral component of membrane);GO:0005634(CC:nucleus);GO:0003677(MF:DNA binding)				PF02365(No apical meristem (NAM) protein)
A0A059VP28	BZIP transcription factor 15 (Fragment)	bZIP15	A0A059VP28	A0A059VP28	bZIP15	BZIP transcription factor 15 (Fragment)	A0A059VP28_9POAL	4	236696	224239	168924	286507	124737	199289	79315.3	183450	107076	79052.5	82983.8	109800	84832.5	69374.2	91225	99282.1	115461	112836	GO:0006355(BP:regulation of transcription, DNA-templated);GO:0043565(MF:sequence-specific DNA binding);GO:0003700(MF:DNA-binding transcription factor activity)				PF00170(bZIP transcription factor)
A0A059VP32	BZIP transcription factor 25 (Fragment)	bZIP25	A0A059VP32	A0A059VP32	bZIP25	BZIP transcription factor 25 (Fragment)	A0A059VP32_9POAL	2	34539.1	29654.3	27248.7	48147	25980	38167.6	32466.2	44681.6	28559.5						34296.5	27730.5			GO:0006355(BP:regulation of transcription, DNA-templated);GO:0043565(MF:sequence-specific DNA binding);GO:0003700(MF:DNA-binding transcription factor activity)				PF12498(Basic leucine-zipper C terminal);PF00170(bZIP transcription factor)
A0A059VP56	TLP transcription factor O (Fragment)	TLPO	A0A059VP56	A0A059VJE8;A0A059VP56	TLPO	TLP transcription factor O (Fragment)	A0A059VP56_9POAL	1			28043.3		19643.8		32558.4	26108.7	25585.4		26904		17018.2	23555.1	13936.1	24196.8	18200.4	25011.7					PF12937(F-box-like)
A0A059VP93	BZIP transcription factor 14 (Fragment)	bZIP14	A0A059VP93	A0A059VP93	bZIP14	BZIP transcription factor 14 (Fragment)	A0A059VP93_9POAL	4	260222	323204	252202	337206	257814	323991	111777	309378	146433	193780	160857	208546	120179	78859.1	141165	180494	120486	164454	GO:0006355(BP:regulation of transcription, DNA-templated);GO:0043565(MF:sequence-specific DNA binding);GO:0003700(MF:DNA-binding transcription factor activity)
A0A067YFZ8	16 kDa membrane protein	MPS	A0A067YFZ8	A0A067YFZ8	MPS	16 kDa membrane protein	A0A067YFZ8_9POAL	4	773289	1492090	2170570	944653	1753850	2974930	1278880	545482	2546710	3871010	2874920	1601080	2587640	3045980	1589840	2588200	2707470	2775330	GO:0016021(CC:integral component of membrane)	K14332(psaO)	ko00195(Photosynthesis)
A0A075E2Q1	UTP--glucose-1-phosphate uridylyltransferase	Ugpase-1	A0A075E2Q1	A0A075E2Q1;B8YIE2;B9VUD6	Ugpase-1	UTP--glucose-1-phosphate uridylyltransferase	A0A075E2Q1_9POAL	56	13783400	12970200	13820900	10182900	16552600	14844400	17266000	7246850	18195400	20713900	19877200	22182400	19440900	16451600	17410800	18196000	18175500	18421000	GO:0006011(BP:UDP-glucose metabolic process);GO:0003983(MF:UTP:glucose-1-phosphate uridylyltransferase activity)	K00963(UGP2)	ko01250(Biosynthesis of nucleotide sugars);ko01240(Biosynthesis of cofactors);ko00040(Pentose and glucuronate interconversions);ko00052(Galactose metabolism);ko00500(Starch and sucrose metabolism);ko00520(Amino sugar and nucleotide sugar metabolism);ko00541(O-Antigen nucleotide sugar biosynthesis)		PF01704(UTP--glucose-1-phosphate uridylyltransferase)
A0A075TDY4	L-ascorbate peroxidase	APX	A0A075TDY4	A0A075TDY4	APX	L-ascorbate peroxidase	A0A075TDY4_9POAL	24	1654580	1576470	1638270	1799420	1512910	1249610	1489470	759950	1823790	1942820	1619220	1733070	1538720	1731560	1482340	1861300	1931900	1752350	GO:0098869(BP:cellular oxidant detoxification);GO:0006979(BP:response to oxidative stress);GO:0020037(MF:heme binding);GO:0004601(MF:peroxidase activity);GO:0055114(NA:NA)	K00434(E1.11.1.11)	ko00053(Ascorbate and aldarate metabolism);ko00480(Glutathione metabolism)		PF00141(Peroxidase)
A0A076U5T7	Teosinte branched 1 protein	TB1	A0A076U5T7;A0A0A0UNW5;A0A0A0UPR2;A0A0A0UR07;A0A0A0UTG2;A0A0C5AW17;A0A0C5AW18;A0A0C5AW22;A0A0C5AW23;A0A0C5AW26;A0A0C5AW28;A0A0C5AW33;A0A0C5AW36;A0A0C5AW39;A0A0C5AYL9;A0A0C5AYM3;A0A0C5AYM6;A0A0C5AYN3;A0A0C5AYN8;A0A0C5AYP0;A0A0C5AYP3;A0A0C5AZ22;A0A0C5AZ24;A0A0C5AZ26;A0A0C5AZ31;A0A0C5AZ34;A0A0C5AZ36;A0A0C5AZ41;A0A0C5AZ46;A0A0C5AZ49;A0A0C5B1T9;A0A0C5B1U1;A0A0C5B1U4;A0A0C5B1V5;A0A0C5B1W2;A0A0C5BBS8;A0A…	A0A076U5T7;A0A0A0UNW5;A0A0A0UPR2;A0A0A0UR07;A0A0A0UTG2;A0A0C5AW17;A0A0C5AW18;A0A0C5AW22;A0A0C5AW23;A0A0C5AW26;A0A0C5AW28;A0A0C5AW33;A0A0C5AW36;A0A0C5AW39;A0A0C5AYL9;A0A0C5AYM3;A0A0C5AYM6;A0A0C5AYN3;A0A0C5AYN8;A0A0C5AYP0;A0A0C5AYP3;A0A0C5AZ22;A0A0C5AZ24;A0A0C5AZ26;A0A0C5AZ31;A0A0C5AZ34;A0A0C5AZ36;A0A0C5AZ41;A0A0C5AZ46;A0A0C5AZ49;A0A0C5B1T9;A0A0C5B1U1;A0A0C5B1U4;A0A0C5B1V5;A0A0C5B1W2;A0A0C5BBS8;A0A…	TB1;rep1;tb1	Teosinte branched 1 protein	A0A076U5T7_9POAL;A0A0A0UNW5_9POAL;A0A0A0UPR2_9POAL;A0A0A0UR07_9POAL;A0A0A0UTG2_9POAL;A0A0C5AW17_9POAL;A0A0C5AW18_9POAL;A0A0C5AW22_9POAL;A0A0C5AW23_9POAL;A0A0C5AW26_9POAL;A0A0C5AW28_9POAL;A0A0C5AW33_9POAL;A0A0C5AW36_9POAL;A0A0C5AW39_9POAL;A0A0C5AYL9_9POAL;A0A0C5AYM3_9POAL;A0A0C5AYM6_9POAL;A0A0C5AYN3_9POAL;A0A0C5AYN8_9POAL;A0A0C5AYP0_9POAL;A0A0C5AYP3_9POAL;A0A0C5AZ22_9POAL;A0A0C5AZ24_9POAL;A0A0C5AZ…	1		251641	322545	325293	231460	270511	257289	155443	203109	170438	203307	225977	196646	217227	221127		220725	221646	GO:0006351(BP:transcription, DNA-templated)				PF03634(TCP family transcription factor)
A0A097BPW3	non-specific serine/threonine protein kinase	CIPK	A0A097BPW3	A0A097BPW3;A0A1J0M545;A0A059Q276	CIPK	non-specific serine/threonine protein kinase	A0A097BPW3_9POAL	2		26648	54240.3		31475.8	15299.6	51955.2	53305.5	76972.5	23738.8	58924.1	41492.3		62722.2	80848.6	63476.8	36141.1	54069.7	GO:0006468(BP:protein phosphorylation);GO:0007165(BP:signal transduction);GO:0016021(CC:integral component of membrane);GO:0005524(MF:ATP binding);GO:0004674(MF:protein serine/threonine kinase activity)				PF00069(Protein kinase domain);PF03822(NAF domain)
A0A097PTI4	Geranylgeranyl reductase (Fragment)	MSG1343	A0A097PTI4	A0A097PTI4	MSG1343	Geranylgeranyl reductase (Fragment)	A0A097PTI4_SACSP	18	590681	995700	1220850	980813	1237380	1187500	808335	449142	1322780	991105	832469	834217	1207020	1129580	801799	1098610	1062740	1115460	GO:0015995(BP:chlorophyll biosynthetic process);GO:0015979(BP:photosynthesis);GO:0016628(MF:oxidoreductase activity, acting on the CH-CH group of donors, NAD or NADP as acceptor);GO:0045550(MF:geranylgeranyl reductase activity);GO:0071949(MF:FAD binding);GO:0055114(NA:NA)
A0A097PTN7	Uncharacterized protein (Fragment)	MSG4335	A0A097PTN7	A0A097PTN7	MSG4335	Uncharacterized protein (Fragment)	A0A097PTN7_SACSP	4	116982	157802	163508	157016	69910.5	121926	188824	263086	125538	154085	160585	118095	160638	307508	221145	183481	163820	152524	GO:0046983(MF:protein dimerization activity);GO:0003677(MF:DNA binding)
A0A097PTQ6	CDP-alcohol phosphatidyltransferase (Fragment)	MSG4388	A0A097PTQ6	A0A097PTQ6	MSG4388	CDP-alcohol phosphatidyltransferase (Fragment)	A0A097PTQ6_SACSP	4	28857.5	17025.3	21752	17587.4	32119.7	21596	33859.1	14249.8	29460.9	46369.3	49125.3	53357.7	39626.4	39313.2	30957.9	34142.5	36516.8	37416.3	GO:0008654(BP:phospholipid biosynthetic process);GO:0016021(CC:integral component of membrane);GO:0008444(MF:CDP-diacylglycerol-glycerol-3-phosphate 3-phosphatidyltransferase activity)
A0A0A0R7E2	Catalase	CAT	A0A0A0R7E2;A0A0A0RA67;A0A0A0RA69	A0A088FFP9;A0A0A0R7D7;A0A0A0R7E2;A0A0A0R7N2;A0A0A0RA67;A0A0A0RA69;A0A0A0RAG7;A0A0A0RAG9;A0A286QY38;A5JSZ0	CAT	Catalase	A0A0A0R7E2_SACSP;A0A0A0RA67_SACSP;A0A0A0RA69_SACSP	33	1275790	1418870	1657410	936395	726745	1401530	1554360	2476070	1459170	977601	1270610	1151700	1425940	1858120	1622620	1476680	1483180	1392370	GO:0098869(BP:cellular oxidant detoxification);GO:0006979(BP:response to oxidative stress);GO:0042744(BP:hydrogen peroxide catabolic process);GO:0005777(CC:peroxisome);GO:0046872(MF:metal ion binding);GO:0020037(MF:heme binding);GO:0004096(MF:catalase activity);GO:0055114(NA:NA)	K03781(katE)	ko00630(Glyoxylate and dicarboxylate metabolism);ko00380(Tryptophan metabolism);ko04016(MAPK signaling pathway - plant);ko04011(MAPK signaling pathway - yeast);ko04068(FoxO signaling pathway);ko04146(Peroxisome);;;;;;		PF00199(Catalase);PF06628(Catalase-related immune-responsive)
A0A0A0RH51	Metallothionein-like protein	MT	A0A0A0RH51	A0A0A0RH51	MT	Metallothionein-like protein	A0A0A0RH51_9POAL	1							13844.1			14191	7928.93	11632.3	21794.1		24040.9	9579.6	15858	13244.7	GO:0005488(MF:binding)				PF01439(Metallothionein)
A0A0A0U6L4	Putative NADP-dependent D-sorbitol-6-phosphate dehydrogenase	SES23K06_012	A0A0A0U6L4;A0A0K0L9U7	A0A0A0U6L4;A0A0K0L9S5;A0A0K0L9S7;A0A0K0L9U7;A0A0K0L9V0;D8L7Z6;D8L823;D8L837;D8L838;D8L856;D8L869;D8L881;D8L882;D8L893	SES23K06_012;SES75D04_010	Putative NADP-dependent D-sorbitol-6-phosphate dehydrogenase	A0A0A0U6L4_SACSP;A0A0K0L9U7_SACSP	17	1301620	1118860	1257960	1510900	1226550	1207520	1197970	692033	1229470	1328390	1332720	1161800	1300600	1468390	1266050	1179980	1362530	1350340	GO:0016491(MF:oxidoreductase activity);GO:0055114(NA:NA)				PF00248(Aldo/keto reductase family)
A0A0A0U913	Putative cell division control protein 2-like protein 2	LA146H19_006	A0A0A0U913;A0A0A0U919;D8L834	A0A0A0U7U7;A0A0A0U913;A0A0A0U919;A0A0K0L9V1;A0A0P0IWV2;D8L819;D8L834	LA146H19_006;LA96B11_006;Sh053A11g_170	Putative cell division control protein 2-like protein 2	A0A0A0U913_SACOF;A0A0A0U919_SACOF;D8L834_9POAL	8	901267	1036160	1046040	631173	830778	862398	681794	926162	747996	685755	544567	617396	662185	558405	808482	766047	784218	746737	GO:0006468(BP:protein phosphorylation);GO:0007049(BP:cell cycle);GO:0005524(MF:ATP binding);GO:0004674(MF:protein serine/threonine kinase activity)	K02206(CDK2)	ko04068(FoxO signaling pathway);ko04151(PI3K-Akt signaling pathway);ko04110(Cell cycle);ko04114(Oocyte meiosis);ko04115(p53 signaling pathway);ko04218(Cellular senescence);;;;;;;;;;;;;		PF00069(Protein kinase domain)
A0A0A0UC20	Putative histone-lysine N-methyltransferase	LA146H19_001	A0A0A0UC20;A0A0A0UC30;A0A0A0UE87;A0A0K0L9T2;D8L815;D8L830	A0A0A0UC20;A0A0A0UC30;A0A0A0UE87;A0A0K0L9T2;D8L815;D8L830	LA146H19_001;LA96B11_002;SES23K06_002;SES75D04_002;Sh015N23g_010;Sh053A11g_090	Putative histone-lysine N-methyltransferase	A0A0A0UC20_SACSP;A0A0A0UC30_SACOF;A0A0A0UE87_SACOF;A0A0K0L9T2_SACSP;D8L815_9POAL;D8L830_9POAL	1		41485.8	51342.7		23189.5	20106.3			25866.2														PF00856(SET domain);PF00628(PHD-finger)
A0A0A0UMV9	Erect panicle 2 protein (Fragment)	ep2	A0A0A0UMV9	A0A0A0ULZ4;A0A0A0UMV9;A0A0A0UP45;A0A0A0URJ1;A0A0C5AVW4	ep2	Erect panicle 2 protein (Fragment)	A0A0A0UMV9_9POAL	1		6425.05						21149						3915.27
A0A0A1EQ99	Glucose-6-phosphate 1-dehydrogenase		A0A0A1EQ99	A0A0A1EQ99		Glucose-6-phosphate 1-dehydrogenase	A0A0A1EQ99_9POAL	40	2205050	3474630	4923780	2237380	3519070	3607110	3320660	3615160	3651740	2750120	3008630	3765840	2826480	3709470	3615470	3543930	3330190	3370960	GO:0006006(BP:glucose metabolic process);GO:0006098(BP:pentose-phosphate shunt);GO:0050661(MF:NADP binding);GO:0004345(MF:glucose-6-phosphate dehydrogenase activity);GO:0055114(NA:NA)	K00036(G6PD)	ko00030(Pentose phosphate pathway);ko00480(Glutathione metabolism);;		PF00479(Glucose-6-phosphate dehydrogenase, NAD binding domain);PF02781(Glucose-6-phosphate dehydrogenase, C-terminal domain)
A0A0A1I5B1	Vacuolar protein sorting-associated protein 51 homolog	5	A0A0A1I5B1;A0A0A1I5L8;A0A0A1I5U8	A0A0A1I5A2;A0A0A1I5B1;A0A0A1I5L8;A0A0A1I5M0;A0A0A1I5U8;C7IVT1;C7IVU2	5	Vacuolar protein sorting-associated protein 51 homolog	A0A0A1I5B1_9POAL;A0A0A1I5L8_9POAL;A0A0A1I5U8_9POAL	39	585235	855923	920973	622916	441219	718921	840246	1732360	871602	467690	462392	511861	503456	442048	515794	658476	619884	679879		K20296			PF08700(Vps51/EXO84/COG1 N-terminal)
A0A0A1I5B3	CBS domain-containing protein	CBS	A0A0A1I5B3;C7IVU7	A0A0A1I5B3;A0A0A1I5S5;C7IVT6;C7IVU7	CBS;Sh265O22g_100	CBS domain-containing protein	A0A0A1I5B3_9POAL;C7IVU7_9POAL	27	8652390	10368400	11084000	9711370	11930100	11056500	9564730	4417260	10107500	8379560	10240700	10909900	10390500	8347590	10968400	10086800	10551800	10091000					PF00571(CBS domain)
A0A0A1I5B9	Cyclin-H1-1 (Fragment)	Cyclin-H1-1	A0A0A1I5B9;A0A0A1I5E7;A0A0A1I5H5;A0A0A1I5Z3;A0A0A1I5Z8;C7IVT3;C7IVU4	A0A0A1I5B9;A0A0A1I5E7;A0A0A1I5H5;A0A0A1I5Z3;A0A0A1I5Z8;C7IVT3;C7IVU4	Cyclin-H1-1;Sh265O22g_70;Sh51L01g_60	Cyclin-H1-1 (Fragment)	A0A0A1I5B9_9POAL;A0A0A1I5E7_9POAL;A0A0A1I5H5_9POAL;A0A0A1I5Z3_9POAL;A0A0A1I5Z8_9POAL;C7IVT3_9POAL;C7IVU4_9POAL	2	126515	82359.7	80622	113239	64899.9	73980.9	66715.3	61409.6	45145.6	64104	50657.5	50667.4	52825.5	64968.9	34911.7	59096.1	73873.3	60589.6	GO:2000070(BP:regulation of response to water deprivation);GO:0009637(BP:response to blue light);GO:0006468(BP:protein phosphorylation);GO:0010119(BP:regulation of stomatal movement);GO:0072593(BP:reactive oxygen species metabolic process);GO:1990069(BP:stomatal opening);GO:0005737(CC:cytoplasm);GO:0005634(CC:nucleus);GO:0004672(MF:protein kinase activity)	K06634(CCNH)	ko03022(Basal transcription factors);ko03420(Nucleotide excision repair);ko04110(Cell cycle)		PF16899(Cyclin C-terminal domain);PF00134(Cyclin, N-terminal domain)
A0A0A1I5C3	Endoglucanase	Endoglucanase	A0A0A1I5C3;A0A0A1I5F4;A0A0A1I607;C7IVV3	A0A0A1I5C3;A0A0A1I5F4;A0A0A1I607;C7IVV3	Endoglucanase;Sh265O22g_160	Endoglucanase	A0A0A1I5C3_9POAL;A0A0A1I5F4_9POAL;A0A0A1I607_9POAL;C7IVV3_9POAL	54	1154320	1783200	2583280	929072	2710460	2160650	6001130	2618990	6179240	3636360	5530910	5049480	5875390	3066730	4107040	5041210	4956990	4837220	GO:0030245(BP:cellulose catabolic process);GO:0016021(CC:integral component of membrane);GO:0008810(MF:cellulase activity)	K01179(E3.2.1.4)	ko00500(Starch and sucrose metabolism);ko02020(Two-component system)		PF00759(Glycosyl hydrolase family 9)
A0A0A1I5C6	ABA-responsive protein	ABA-responsive	A0A0A1I5C6;A0A0A1I5H6;A0A0A1I5T1;A0A0A1I5Z4;C7IVU9	A0A0A1I5C6;A0A0A1I5H6;A0A0A1I5T1;A0A0A1I5Z4;C7IVU9	ABA-responsive;Sh265O22g_120	ABA-responsive protein	A0A0A1I5C6_9POAL;A0A0A1I5H6_9POAL;A0A0A1I5T1_9POAL;A0A0A1I5Z4_9POAL;C7IVU9_9POAL	3		13410.1	17828.8	13494.2	24586.6		16182.2	13137.3	24679.6	32046.2	33625.7	13904.7	24951.9	36315.7	25828	19749.4	27321.3	31823.2					PF02893(GRAM domain)
A0A0A1I5C7	Putative sugar transporter type 2a protein		A0A0A1I5C7;A0A0A1I5C8	A0A0A1I5C7;A0A0A1I5C8		Putative sugar transporter type 2a protein	A0A0A1I5C7_9POAL;A0A0A1I5C8_9POAL	32	1481570	2075250	2654000	989252	2459730	2255490	3822070	2435270	3628800	4811460	4936110	4088170	4102620	5203750	7964220	4298860	4174140	4186520	GO:0055085(BP:transmembrane transport);GO:0016021(CC:integral component of membrane);GO:0022891(NA:NA)				PF00083(Sugar (and other) transporter)
A0A0A1I5E9	non-specific serine/threonine protein kinase	putative	A0A0A1I5E9	A0A0A1I5A9;A0A0A1I5E9	putative	non-specific serine/threonine protein kinase	A0A0A1I5E9_9POAL	6	261730	293077	285534	431533	231875	328494	322008	347018	212187	365683	338071	907850	615555	270080	450775	353022	232598	302376	GO:0016310(BP:phosphorylation);GO:0016020(CC:membrane);GO:0016301(MF:kinase activity)				PF00560(Leucine Rich Repeat);PF00069(Protein kinase domain);PF08263(Leucine rich repeat N-terminal domain);PF13855(Leucine rich repeat)
A0A0A1I5K2	Uncharacterized protein		A0A0A1I5K2	A0A0A1I5K2		Uncharacterized protein	A0A0A1I5K2_9POAL	1	9469.9				6257.06		6886.73	2811.02	7282.72	4785.5	8393.23	8596.4		7314.85			7324.73
A0A0A1I5S5	CBS domain-containing protein	CBS	A0A0A1I5S5;C7IVT6	A0A0A1I5S5;C7IVT6	CBS;Sh51L01g_90	CBS domain-containing protein	A0A0A1I5S5_9POAL;C7IVT6_9POAL	3	45943.8	74315.9	48312.4	47236.3	32223.6	77532.8	52771.9	30090.1	56231.7	55457	60185.1	56965.2	53324.9	47085.6	43051.6	44728.9	53141.1	21546.5					PF00571(CBS domain)
A0A0A1I5U2	40S ribosomal protein S24	40S	A0A0A1I5U2	A0A0A1I5A4;A0A0A1I5U2	40S	40S ribosomal protein S24	A0A0A1I5U2_9POAL	8	9468200	6382670	5169470	7959520	6199090	6217600	3370680	2092350	3160410	4042920	3247230	5260560	3881850	2954470	2309640	4649660	4094520	4044250	GO:0006412(BP:translation);GO:0005840(CC:ribosome);GO:0003735(MF:structural constituent of ribosome);GO:0000166(MF:nucleotide binding)	K02974(RP-S24e)	ko03010(Ribosome);		PF01282(Ribosomal protein S24e)
A0A0A6Z952	Soluble acid invertase 12	SAI12	A0A0A6Z952	A0A0A6Z9F4;A0A0A6Z9L1;A0A0A6Z950;A0A0A6Z952;O65341;O65342	SAI12	Soluble acid invertase 12	A0A0A6Z952_9POAL	5	38115.6	78452.4	114588	18336	127519	72123.4	32040	24909.4	56874.7	41910.8	32883.5	36408.7	66265.4	28741.7		49656.4	36826.3	53438.8	GO:0005975(BP:carbohydrate metabolic process);GO:0016020(CC:membrane);GO:0004575(MF:sucrose alpha-glucosidase activity)	K01193(INV)	ko00052(Galactose metabolism);ko00500(Starch and sucrose metabolism)		PF08244(Glycosyl hydrolases family 32 C terminal);PF11837(Beta-fructofuranosidase, N-terminal domain);PF00251(Glycosyl hydrolases family 32 N-terminal domain)
A0A0A6Z985	Soluble acid invertase 4	SAI4	A0A0A6Z985	A0A0A6Z9F4;A0A0A6Z985;A0A0A6Z9F1;M1TB85;O65341;O65342;S5MJB1	SAI4	Soluble acid invertase 4	A0A0A6Z985_9POAL	56	1132150	2045870	2486020	752812	3387410	1938420	847631	474290	1649010	815119	901607	568657	1468700	592830	636265	1295630	1302580	1274620	GO:0005975(BP:carbohydrate metabolic process);GO:0016020(CC:membrane);GO:0004575(MF:sucrose alpha-glucosidase activity)	K01193(INV)	ko00052(Galactose metabolism);ko00500(Starch and sucrose metabolism)		PF11837(Beta-fructofuranosidase, N-terminal domain);PF08244(Glycosyl hydrolases family 32 C terminal);PF00251(Glycosyl hydrolases family 32 N-terminal domain)
A0A0A6Z9F5	Photosystem I reaction center subunit II, chloroplastic		A0A0A6Z9F5	A0A0A6Z9F5		Photosystem I reaction center subunit II, chloroplastic	A0A0A6Z9F5_9POAL	24	832358	1519090	2052950	1381520	1481390	2244020	1448610	696763	2891160	3201910	2670410	1591270	3546210	3370580	2348620	2896440	2758660	2717440	GO:0015979(BP:photosynthesis);GO:0009538(CC:photosystem I reaction center)	K02692(psaD)	ko00195(Photosynthesis)		PF02531(PsaD)
A0A0A6Z9K4	beta-fructofuranosidase	CWI	A0A0A6Z9K4	A0A0A6Z9K4;Q7XZS4	CWI	beta-fructofuranosidase	A0A0A6Z9K4_9POAL	11	140223	132782	151994	73524.1	97128.4	152832	76881.2	29515	61975.7	189021	170367	108257	80428.2	55761.4	91266.8	108362	115737	112670	GO:0008152(BP:metabolic process);GO:0004564(MF:beta-fructofuranosidase activity)	K01193(INV)	ko00052(Galactose metabolism);ko00500(Starch and sucrose metabolism)		PF00251(Glycosyl hydrolases family 32 N-terminal domain);PF08244(Glycosyl hydrolases family 32 C terminal)
A0A0A6Z9P4	Soluble acid invertase 8	SAI8	A0A0A6Z9P4	A0A0A6Z987;A0A0A6Z9L2;A0A0A6Z9P4;Q7XZS5;A0A0A6Z950;A0A0A6Z952;I6YEP6;I6ZMK7;O82516	SAI8	Soluble acid invertase 8	A0A0A6Z9P4_9POAL	13	593792	803425	800123	314775	1267920	866180	278334	155196	620685	276789	307023	207231	433718	188071	177925	481921	426719	442439	GO:0008152(BP:metabolic process);GO:0016020(CC:membrane);GO:0004564(MF:beta-fructofuranosidase activity)	K01193(INV)	ko00052(Galactose metabolism);ko00500(Starch and sucrose metabolism)		PF08244(Glycosyl hydrolases family 32 C terminal);PF11837(Beta-fructofuranosidase, N-terminal domain);PF00251(Glycosyl hydrolases family 32 N-terminal domain)
A0A0A6Z9P5	Sugar transporter protein	ERD6	A0A0A6Z9P5;A0A219KWU3	A0A0A6Z9P5;A0A219KWU3	ERD6	Sugar transporter protein	A0A0A6Z9P5_9POAL;A0A219KWU3_9POAL	13	312622	463590	503518	317874	527093	419948	544418	301070	413265	443982	480208	431706	422091	411175	468021	426485	450017	434787	GO:0055085(BP:transmembrane transport);GO:0008643(BP:carbohydrate transport);GO:0016021(CC:integral component of membrane);GO:0022891(NA:NA)	K08145			PF00083(Sugar (and other) transporter)
A0A0A7DNY4	Superoxide dismutase [Cu-Zn]	SOD	A0A0A7DNY4	A0A0A7DP43;A0A0A7DPH2;A0A0A7DWE3;A0A0A7DNY4	SOD	Superoxide dismutase [Cu-Zn]	A0A0A7DNY4_9POAL	7	1176590	1393810	1539730	787815	1354000	1366760	1067430	108175	988654	1546300	1738570	1218850	1465200	968522	1453960	1340820	1391300	1405490	GO:0071486(BP:cellular response to high light intensity);GO:0019430(BP:removal of superoxide radicals);GO:0009507(CC:chloroplast);GO:0046872(MF:metal ion binding);GO:0004784(MF:superoxide dismutase activity);GO:0055114(NA:NA)	K04565(SOD1)	ko04146(Peroxisome);;;;;;;		PF00080(Copper/zinc superoxide dismutase (SODC))
A0A0A7DPH0	Peroxidase	POD	A0A0A7DPH0	A0A0A7DPH0	POD	Peroxidase	A0A0A7DPH0_9POAL	5	1140040	956214	353737	755503	449958	868566	486776	189124	468865	583690	716813	376798	578712	393292	394609	553178	486302	529512	GO:0098869(BP:cellular oxidant detoxification);GO:0006979(BP:response to oxidative stress);GO:0042744(BP:hydrogen peroxide catabolic process);GO:0005576(CC:extracellular region);GO:0046872(MF:metal ion binding);GO:0020037(MF:heme binding);GO:0004601(MF:peroxidase activity);GO:0055114(NA:NA)	K00430(E1.11.1.7)	ko00940(Phenylpropanoid biosynthesis)		PF00141(Peroxidase)
A0A0A7DVW9	Peroxidase	POD	A0A0A7DVW9	A0A0A7DVW9;A0A0A7DW39	POD	Peroxidase	A0A0A7DVW9_9POAL	14	1169140	1048850	1214090	269589	1330830	1243650	4849040	2227380	3749630	8448680	9574130	6829270	6369370	5195240	9513340	6260340	5952240	5542390	GO:0098869(BP:cellular oxidant detoxification);GO:0006979(BP:response to oxidative stress);GO:0042744(BP:hydrogen peroxide catabolic process);GO:0005576(CC:extracellular region);GO:0046872(MF:metal ion binding);GO:0020037(MF:heme binding);GO:0004601(MF:peroxidase activity);GO:0055114(NA:NA)	K00430(E1.11.1.7)	ko00940(Phenylpropanoid biosynthesis)		PF00141(Peroxidase)
A0A0A7DWE2	Peroxidase	POD	A0A0A7DWE2	A0A0A7DPQ6;A0A0A7DVW9;A0A0A7DW39;A0A0A7DWB2;A0A0A7DWE2	POD	Peroxidase	A0A0A7DWE2_SACSP	38	3172380	3811820	4119800	704693	4579750	3871170	12874200	4691020	8731960	18995300	19468700	14370800	12625700	11321600	18110800	12937800	12957400	13092700	GO:0098869(BP:cellular oxidant detoxification);GO:0006979(BP:response to oxidative stress);GO:0042744(BP:hydrogen peroxide catabolic process);GO:0005576(CC:extracellular region);GO:0046872(MF:metal ion binding);GO:0020037(MF:heme binding);GO:0004601(MF:peroxidase activity);GO:0055114(NA:NA)	K00430(E1.11.1.7)	ko00940(Phenylpropanoid biosynthesis)		PF00141(Peroxidase)
A0A0A7RR05	Sucrose synthase		A0A0A7RR05	A0A0A7RR05		Sucrose synthase	A0A0A7RR05_SACOF	36	478426	311064	228086	330161	165040	156337	315001	291650	258994	624432	456190	316815	454121	703209	687694	474746	488044	478412	GO:0005985(BP:sucrose metabolic process);GO:0016157(MF:sucrose synthase activity)	K00695(SUS)	ko00500(Starch and sucrose metabolism)		PF00534(Glycosyl transferases group 1);PF00862(Sucrose synthase)
A0A0A8KB59	MYB-related protein	myb68	A0A0A8KB59;A0A0C6WCP5	A0A0A8KB59;A0A0C6WCP5	myb68;scMYB20	MYB-related protein	A0A0A8KB59_SACOF;A0A0C6WCP5_9POAL	3	231872	137078	106940	184994	103168	108147	52207.9	46147.6	58316.2		56116.5	60763.2	47701.9	34584.4	40146.4	100071	50757.4	72149.3	GO:0006355(BP:regulation of transcription, DNA-templated);GO:0006334(BP:nucleosome assembly);GO:0000786(CC:nucleosome);GO:0005730(CC:nucleolus);GO:0000781(CC:chromosome, telomeric region);GO:0003691(MF:double-stranded telomeric DNA binding);GO:0043047(MF:single-stranded telomeric DNA binding);GO:0042803(MF:protein homodimerization activity)	K09422			PF00538(linker histone H1 and H5 family);PF00249(Myb-like DNA-binding domain)
A0A0B4ZWK8	MYB transcription factor (Fragment)	MYB2R	A0A0B4ZWK8	A0A0B4ZWK8;A0A0B4ZYN8;A0A0B5A3J7;A0A0C6WCU2;D7F2A8	MYB2R	MYB transcription factor (Fragment)	A0A0B4ZWK8_SACOF	3	195623	111490	131584	135819	146718	146704	108999	135367	93048.2	140767	141859	156748	72099	109705	81560.7	115068	159475	99465.3	GO:0003677(MF:DNA binding)	K09422			PF00249(Myb-like DNA-binding domain)
A0A0B5GXC5	Knotted1-like homeobox protein	kn1	A0A0B5GXC5	A0A0B5GXC5	kn1	Knotted1-like homeobox protein	A0A0B5GXC5_9POAL	2	14222.6	8771.55	5614.76	7660.07		10600	5240.34	6620.33			7931.22					7299.02	6985.01		GO:0006355(BP:regulation of transcription, DNA-templated);GO:0005634(CC:nucleus);GO:0043565(MF:sequence-specific DNA binding)				PF03791(KNOX2 domain);PF03790(KNOX1 domain);PF03789(ELK domain);PF05920(Homeobox KN domain)
A0A0C5AVN0	Potassium transporter (Fragment)		A0A0C5AVN0;A0A1L3GKG2	A0A0C5AVN0;A0A1L3GKG2		Potassium transporter (Fragment)	A0A0C5AVN0_9POAL;A0A1L3GKG2_9POAL	18	168307	201453	175332	234439	146084	180698	140054	184519	156017	64828.4	108079	118427	114334	78848.2	101267	127788	138008	140985	GO:0071805(BP:potassium ion transmembrane transport);GO:0016021(CC:integral component of membrane);GO:0015079(MF:potassium ion transmembrane transporter activity)	K03549			PF02705(K+ potassium transporter)
A0A0C5AW41	Apo1 protein (Fragment)	apo1	A0A0C5AW41;A0A0C5AW43;A0A0C5AW49;A0A0C5AW52;A0A0C5AW56;A0A0C5AYQ6;A0A0C5AYR6;A0A0C5AYS1;A0A0C5AZ64;A0A0C5AZ70;A0A0C5AZ74;A0A0C5AZ78;A0A0C5B1W9;A0A0C5B1X2;A0A0C5B1X5;A0A0C5B1X8;A0A0C5B1Y5;A0A0C5BBW8;A0A0C5BBX2;A0A0C5BBY2;A0A0C5BBY7;A0A0C5BBZ3;A0A0C5BBZ8	A0A0A0UQD4;A0A0A0UST9;A0A0C5AW41;A0A0C5AW43;A0A0C5AW49;A0A0C5AW52;A0A0C5AW56;A0A0C5AYQ6;A0A0C5AYR6;A0A0C5AYS1;A0A0C5AZ64;A0A0C5AZ70;A0A0C5AZ74;A0A0C5AZ78;A0A0C5B1W9;A0A0C5B1X2;A0A0C5B1X5;A0A0C5B1X8;A0A0C5B1Y5;A0A0C5BBW8;A0A0C5BBX2;A0A0C5BBY2;A0A0C5BBY7;A0A0C5BBZ3;A0A0C5BBZ8	apo1	Apo1 protein (Fragment)	A0A0C5AW41_9POAL;A0A0C5AW43_9POAL;A0A0C5AW49_9POAL;A0A0C5AW52_9POAL;A0A0C5AW56_9POAL;A0A0C5AYQ6_9POAL;A0A0C5AYR6_SACOF;A0A0C5AYS1_9POAL;A0A0C5AZ64_9POAL;A0A0C5AZ70_9POAL;A0A0C5AZ74_9POAL;A0A0C5AZ78_9POAL;A0A0C5B1W9_9POAL;A0A0C5B1X2_9POAL;A0A0C5B1X5_9POAL;A0A0C5B1X8_9POAL;A0A0C5B1Y5_SACOF;A0A0C5BBW8_9POAL;A0A0C5BBX2_9POAL;A0A0C5BBY2_9POAL;A0A0C5BBY7_9POAL;A0A0C5BBZ3_9POAL;A0A0C5BBZ8_9POAL	1	43006.2	59624.6	32453.6	46284	16654.3			27978.9	7658.32		8082.72			9400.8		26209.8	20014.7	24410.3
A0A0C5AYK5	Ep2 protein (Fragment)	ep2	A0A0C5AYK5;A0A0C5BBQ5	A0A0C5AYK5;A0A0C5BBQ5	ep2	Ep2 protein (Fragment)	A0A0C5AYK5_SACOF;A0A0C5BBQ5_SACOF	3	40277.5	32402.8	37811.7	38897	20341.7	32194.8	20278.8	60276.8	24101	12257.5	19043.6	14246.1	38816.9	20214.1	18573.7	26223.2	29252.5	21457.4
A0A0C5BB88	non-specific serine/threonine protein kinase		A0A0C5BB88	A0A0C5BB88		non-specific serine/threonine protein kinase	A0A0C5BB88_9POAL	2	164275	135088	146480	103332	106158	122808	125609	215171	126211	115959	104244	123273	102830	136690	169597	173418	117006	154618	GO:0010118(BP:stomatal movement);GO:0006468(BP:protein phosphorylation);GO:0009414(BP:response to water deprivation);GO:0007584(BP:response to nutrient);GO:0007165(BP:signal transduction);GO:0005829(CC:cytosol);GO:0009536(CC:plastid);GO:0005634(CC:nucleus);GO:0005886(CC:plasma membrane);GO:0004674(MF:protein serine/threonine kinase activity);GO:0005524(MF:ATP binding);GO:0010107(NA:NA)				PF00069(Protein kinase domain);PF03822(NAF domain)
A0A0C5BBK8	Ep2 protein (Fragment)	ep2	A0A0C5BBK8	A0A0A0ULZ4;A0A0A0URJ1;A0A0C5AVU3;A0A0C5AVV8;A0A0C5AVW4;A0A0C5AYE7;A0A0C5AYG5;A0A0C5AYU9;A0A0C5AYV6;A0A0C5AYW3;A0A0C5B1K4;A0A0C5B1L1;A0A0C5B1P8;A0A0C5BBI3;A0A0C5BBK8	ep2	Ep2 protein (Fragment)	A0A0C5BBK8_SACOF	5	17375	12055.7		22127.2	7144.12	13742.6	18289.2	23301	13434.3		18440.1		6919.98	16064.9		21659.8	12369.4
A0A0C5G7T7	60S acidic ribosomal protein P1		A0A0C5G7T7	A0A0C5G7T7		60S acidic ribosomal protein P1	A0A0C5G7T7_9POAL	4	8795650	7997820	9173460	7178260	11319200	4942070	7704940	2084690	7001470	9000150	8153330	4127050	8495890	7421070	5395440	7572400	6710070	7811680	GO:0050896(BP:response to stimulus);GO:0006414(BP:translational elongation);GO:0005840(CC:ribosome);GO:0003735(MF:structural constituent of ribosome)	K02942(RP-LP1)	ko03010(Ribosome);		PF00428(60s Acidic ribosomal protein)
A0A0C6WCL3	ScMYB54 protein	scMYB54	A0A0C6WCL3	A0A0C6WCL3	scMYB54	ScMYB54 protein	A0A0C6WCL3_9POAL	3	17214.3	43152.4	39373.6	30728.7	36208.9	40551.5	23279.7	25784.5	27629	34833	31681	25328.1	27140.5	15223.2	23687	19111.2	20442.9	20305.5	GO:0006351(BP:transcription, DNA-templated);GO:0005730(CC:nucleolus);GO:0000785(CC:chromatin);GO:0003691(MF:double-stranded telomeric DNA binding);GO:0043047(MF:single-stranded telomeric DNA binding);GO:0042803(MF:protein homodimerization activity)	K09422			PF00249(Myb-like DNA-binding domain)
A0A0C6WCN3	ScMYB58 protein	scMYB58	A0A0C6WCN3	A0A0C6WCN3	scMYB58	ScMYB58 protein	A0A0C6WCN3_9POAL	4	28558.4	37419.8	31377.7	46991.1	23093.9	36024.2	16068.2	45050.4	19724	24851.1	17530.1	22394	17912.5	15386	21055.8	25870.3	34222.7	25937.1					PF00249(Myb-like DNA-binding domain)
A0A0C6WCP4	ScMYB15 protein	scMYB15	A0A0C6WCP4	A0A0C6WCP4	scMYB15	ScMYB15 protein	A0A0C6WCP4_9POAL	2			13122.9		19610.3	5807.08	9048.26	32201.3	6866.63	9373.17		13421.9		7763.7		6542.56	9349.66	6135.34	GO:0003677(MF:DNA binding)	K09422			PF00249(Myb-like DNA-binding domain)
A0A0C6WCQ4	ScMYB65 protein	scMYB65	A0A0C6WCQ4	A0A0C6WCQ4;A0A0C6WCR3	scMYB65	ScMYB65 protein	A0A0C6WCQ4_9POAL	2			16119.7	15453.6	12909.2	15507.4	35527.5	28293.4	11979.2	23882.2				8922.43					GO:0006355(BP:regulation of transcription, DNA-templated);GO:0006334(BP:nucleosome assembly);GO:0000786(CC:nucleosome);GO:0005730(CC:nucleolus);GO:0000781(CC:chromosome, telomeric region);GO:0003691(MF:double-stranded telomeric DNA binding);GO:0043047(MF:single-stranded telomeric DNA binding);GO:0042803(MF:protein homodimerization activity)	K09422			PF00538(linker histone H1 and H5 family)
A0A0C6WCR0	ScMYB1 protein	MYB42	A0A0C6WCR0;H2F488	A0A0C6WCR0;H2F488	MYB42;scMYB1	ScMYB1 protein	A0A0C6WCR0_9POAL;H2F488_9POAL	1	62041.3			62399.5	108889		101142	130916	116899	127580			118035			64385.7		114992	GO:0006351(BP:transcription, DNA-templated)	K09422			PF00249(Myb-like DNA-binding domain)
A0A0C6WCR8	ScMYB41 protein	scMYB41	A0A0C6WCR8	A0A059PYW3;A0A059PZQ7;A0A059Q1B4;A0A0C6WCM9;A0A0C6WCR8;A0A0C6WCS1;A0A0C6WCT6;A0A0C6WCT7;A0A0C6WCT9;A0A976SM94;A0A976XKG8;A0A976XL54;B9UK63	scMYB41	ScMYB41 protein	A0A0C6WCR8_9POAL	4	53671.9	125936	170913	79283.5	78734.3	139892	83077.9	48249.9	101683	99403.9	104601	70997.5	93661	76900.6	59929	99635.5	93023.8	103274	GO:0006355(BP:regulation of transcription, DNA-templated);GO:0005634(CC:nucleus);GO:0003677(MF:DNA binding)				PF00249(Myb-like DNA-binding domain)
A0A0C6WCT6	ScMYB37 protein	scMYB37	A0A0C6WCT6	A0A0C6WCT6	scMYB37	ScMYB37 protein	A0A0C6WCT6_9POAL	2	159457	128345	120395	117852	98675.2	84347.9	54688.7	35389.4	87156.8	65191.9	64006.5		60284.7	40998.2	38646.1	97372.8	73375.3	81768.7	GO:0006355(BP:regulation of transcription, DNA-templated);GO:0005634(CC:nucleus);GO:0003677(MF:DNA binding)				PF00249(Myb-like DNA-binding domain)
A0A0D5NT23	High tillering and dwarf 2 protein	HTD2	A0A0D5NT23	A0A0D5NT23;A0A8G1GKQ8;A0A8G1GKQ9;A0A8G1GKR3;A0A8G1GKR4;A0A8G1GKR9;A0A8G1GKT3;A0A8G1GKT4;A0A8G1GKX7;A0A8G1GKZ2;A0A8G1LTC5;A0A8G1LTF2;A0A8G1LTN2;A0A8G1LU53	HTD2	High tillering and dwarf 2 protein	A0A0D5NT23_9POAL	8	100289	228758	291101	103894	179774	303446	304310	208463	365189	180572	142674	142801	284212	293022	232046	260031	257230	253249	GO:1901601(BP:strigolactone biosynthetic process);GO:0010223(BP:secondary shoot formation)				PF12697(Alpha/beta hydrolase family)
A0A0H3UJD4	chitinase	Chi	A0A0H3UJD4	A0A0H3UJD4	Chi	chitinase	A0A0H3UJD4_9POAL	5		46788.1	49907.5	5550.35	62003.8	58452.2	27762.8		30704	39021.3	45860.9	34608.9	30640.6	38875.2	26835.9	36431.3	43485	41007.7	GO:0009056(BP:catabolic process);GO:0043170(BP:macromolecule metabolic process)	K20547(CHIB)	ko00520(Amino sugar and nucleotide sugar metabolism);ko04016(MAPK signaling pathway - plant)		PF00187(Chitin recognition protein);PF00182(Chitinase class I)
A0A0H3UJX0	chitinase	Chi	A0A0H3UJX0	A0A0H3UJX0	Chi	chitinase	A0A0H3UJX0_9POAL	17	665771	726687	866447	315390	1267600	978105	1891660	833875	1731230	1369370	2010150	1693460	2287610	1079750	1368290	1378950	1495900	1534930	GO:0005975(BP:carbohydrate metabolic process);GO:0006032(BP:chitin catabolic process);GO:0016998(BP:cell wall macromolecule catabolic process);GO:0004568(MF:chitinase activity)				PF00182(Chitinase class I)
A0A0K0L9T8	Endoglucanase	LA57E04_014	A0A0K0L9T8;D8L824;D8L870;D8L883	A0A0A0UE78;A0A0K0L9T8;D8L824;D8L839;D8L842;D8L846;D8L857;D8L870;D8L883	LA57E04_014;Sh015N23g_210;Sh197G04g_100;Sh253G12g_350	Endoglucanase	A0A0K0L9T8_SACOF;D8L824_9POAL;D8L870_9POAL;D8L883_9POAL	2	179454	118889	61369.2	309995	102385	61713.8		21441.7								60892.5	45966.6	55102	GO:0000272(BP:polysaccharide catabolic process);GO:0004553(MF:hydrolase activity, hydrolyzing O-glycosyl compounds)				PF00759(Glycosyl hydrolase family 9)
A0A0K0QRE9	glutathione transferase	GST-1a	A0A0K0QRE9;A0A0K0QS70	A0A0K0QR88;A0A0K0QR93;A0A0K0QRE9;A0A0K0QS70	GST-1a;GST-1b	glutathione transferase	A0A0K0QRE9_SACOF;A0A0K0QS70_SACOF	5	240128	243469	210198	247516	221242	281846	164461	202346	174600	207018	184324	212957	197327	285982	248454	234311	244062	222665	GO:0009072(BP:aromatic amino acid family metabolic process);GO:0005737(CC:cytoplasm);GO:0004364(MF:glutathione transferase activity)	K01800(maiA)	ko00350(Tyrosine metabolism);ko00643(Styrene degradation)		PF13409(Glutathione S-transferase, N-terminal domain)
A0A0K0Y0S0	Metal toleracne protein (Fragment)	MTP	A0A0K0Y0S0	A0A0K0Y0S0	MTP	Metal toleracne protein (Fragment)	A0A0K0Y0S0_9POAL	7	615706	689189	606711	625352	584472	695667	387163	243864	353909	399740	414971	455183	307474	298709	324965	452637	470652	443618	GO:0098655(BP:cation transmembrane transport);GO:0016021(CC:integral component of membrane);GO:0008324(MF:cation transmembrane transporter activity)				PF16916(Dimerisation domain of Zinc Transporter);PF01545(Cation efflux family)
A0A0N9HRI7	Non-specific lipid-transfer protein		A0A0N9HRI7	A0A0N9HRI7		Non-specific lipid-transfer protein	A0A0N9HRI7_9POAL	6	123873	19296.9	19413.7				81746.1	27372.2	98607.9	142858	197071	225003	574567	569684	502937	272980	267471	271831					PF14368(Probable lipid transfer)
A0A0P0IMF2	Nonexpressor of pathogenesis-related protein 2	NPR2	A0A0P0IMF2	A0A0P0IMF2;A0A9E7P833	NPR2	Nonexpressor of pathogenesis-related protein 2	A0A0P0IMF2_9POAL	7	42454	47397.2	48057.3	30347.9	25752.6	51778.8	61029.3	132128	45785.5	59158	52521.5	30613.4	48431.5	80301	86041.6	67962.6	50499	45309.6		K14508(NPR1)	ko04075(Plant hormone signal transduction)		PF12313(NPR1/NIM1 like defence protein C terminal);PF12796(Ankyrin repeats (3 copies))
A0A0P0IWV2	[RNA-polymerase]-subunit kinase		A0A0P0IWV2	A0A0P0IWV2		[RNA-polymerase]-subunit kinase	A0A0P0IWV2_9POAL	7	105355	106737	81141.5	94039.6	37881.8	94238.5	59665.2	208560	59506.3	47045.1	46469.8	47355.3	47455.2	65866.6	54434.9	67385.3	69192.2	60258.8	GO:0006468(BP:protein phosphorylation);GO:0005524(MF:ATP binding);GO:0004674(MF:protein serine/threonine kinase activity)				PF00069(Protein kinase domain)
A0A0P0LK69	F-box protein		A0A0P0LK69	A0A0P0LK69		F-box protein	A0A0P0LK69_9POAL	5	31055.9	64829.9	64328.6	57441.6	43288.4	72817.1	85391.8	130353	84543.5	65972.9	66150.4	71216	52195.1	141100	99278	85950.9	63980	83427.6
A0A0S2IHF0	inositol-3-phosphate synthase		A0A0S2IHF0;A0A0S2KQW1;A0A0S2KR91;A0A0S2KRD5;A0A0S2KRQ6	A0A0S2IHF0;A0A0S2KQW1;A0A0S2KR91;A0A0S2KRD5;A0A0S2KRQ6		inositol-3-phosphate synthase	A0A0S2IHF0_9POAL;A0A0S2KQW1_9POAL;A0A0S2KR91_SACOF;A0A0S2KRD5_SACSP;A0A0S2KRQ6_SACOF	5	2309060	1441680	887518	2687880	1206020	1057000	252922	270873	508606	520958	353803	610178	291665	260943	129368	736572	631610	719223	GO:0008654(BP:phospholipid biosynthetic process);GO:0006021(BP:inositol biosynthetic process);GO:0005737(CC:cytoplasm);GO:0004512(MF:inositol-3-phosphate synthase activity)	K01858(INO1)	ko00562(Inositol phosphate metabolism);ko00521(Streptomycin biosynthesis)		PF07994(Myo-inositol-1-phosphate synthase);PF01658(Myo-inositol-1-phosphate synthase)
A0A0S2PZR4	Triosephosphate isomerase, cytosolic		A0A0S2PZR4	A0A0S2PZR4		Triosephosphate isomerase, cytosolic	A0A0S2PZR4_SACOF	26	10635500	10445200	11079200	8414370	12691600	12035900	10576800	4410650	10857100	15341900	14063000	15128400	12221000	11944400	11142300	12222700	13141000	12993700	GO:0006098(BP:pentose-phosphate shunt);GO:0006094(BP:gluconeogenesis);GO:0006096(BP:glycolytic process);GO:0005737(CC:cytoplasm);GO:0004807(MF:triose-phosphate isomerase activity)	K01803(TPI)	ko00010(Glycolysis / Gluconeogenesis);ko00051(Fructose and mannose metabolism);ko00562(Inositol phosphate metabolism);ko00710(Carbon fixation in photosynthetic organisms)		PF00121(Triosephosphate isomerase)
A0A0U2N320	SUT6-h4		A0A0U2N320;A0A0U2NY58;A0A0U2XJU0;A0A0U2XPS5	A0A0U2N320;A0A0U2NY58;A0A0U2XJU0;A0A0U2XPS5		SUT6-h4	A0A0U2N320_SACSP;A0A0U2NY58_SACSP;A0A0U2XJU0_SACSP;A0A0U2XPS5_SACSP	2	38637.1	38781.3	50806.9	35091.9	51766.1	59299.3	5767.84	16466.1	16633.9								4263.25		GO:0016021(CC:integral component of membrane)	K15378			PF13347(MFS/sugar transport protein)
A0A0U2VHG4	Ribosomal protein S7	rps7	A0A0U2VHG4;A0A1B2US22;A0A1X9IGQ8;A0A1Z5AZK6;A0A291HYA9;A0A3P3YUZ8;A0A679PHE1;A0A6C0M5Z1	Q6ENQ9;Q6L3C6;A0A0U2VHG4;A0A1B2US22;A0A1X9IGQ8;A0A1Z5AZK6;A0A291HYA9;A0A3P3YUZ8;A0A679PHE1;A0A6C0M5Z1	rps7	Ribosomal protein S7	A0A0U2VHG4_9POAL;A0A1B2US22_9POAL;A0A1X9IGQ8_SACSP;A0A1Z5AZK6_SACOF;A0A291HYA9_9POAL;A0A3P3YUZ8_9POAL;A0A679PHE1_9POAL;A0A6C0M5Z1_9POAL	9	244912	354521	416831	337574	409820	483990	158557	98064.9	248687	210992	152154	237238	218598	178386	107139	228667	234301	230229	GO:0006412(BP:translation);GO:0015935(CC:small ribosomal subunit);GO:0009507(CC:chloroplast);GO:0005739(CC:mitochondrion);GO:0003735(MF:structural constituent of ribosome);GO:0019843(MF:rRNA binding)	K02992(RP-S7)	ko03010(Ribosome)		PF00177(Ribosomal protein S7p/S5e)
A0A0U2W1R8	Cytochrome P450 reductase		A0A0U2W1R8	A0A0U2W1R8		Cytochrome P450 reductase	A0A0U2W1R8_9POAL	6	10994.9	26902.9	32587.1	25061.6	26289.4	17331.2	69395.9	43316.8	66195.8	27431.1	43978.6	56482.8	61367.3	52687.9	24296.7	71455.4	45176.9	44828.4	GO:0005789(CC:endoplasmic reticulum membrane);GO:0003958(MF:NADPH-hemoprotein reductase activity);GO:0010181(MF:FMN binding);GO:0055114(NA:NA)				PF00667(FAD binding domain);PF00175(Oxidoreductase NAD-binding domain)
A0A0U2XI68	SUT1-h2		A0A0U2XI68	A0A0U2XI68		SUT1-h2	A0A0U2XI68_SACSP	2		29959.1	37911.2		39478.4	20085.3	76998.4	33739.6	47600.1	101319	91980.1	49531.2	91957.5	90481	111611	90803.6	87937.8	99423.2	GO:0015770(BP:sucrose transport);GO:0005887(CC:integral component of plasma membrane);GO:0008515(MF:sucrose transmembrane transporter activity)	K15378			PF13347(MFS/sugar transport protein)
A0A139ZSG3	DREB protein		A0A139ZSG3	A0A139ZSG3		DREB protein	A0A139ZSG3_SACSP	4	146108	137279	198506	162088	118488	222079	135908	228852	234506	100303	125011	61200.5	167219	115049	79024.4	162899	131431	152210	GO:0006351(BP:transcription, DNA-templated)	K09286			PF00847(AP2 domain)
A0A141NWT7	Monoculm 1	MOC1	A0A141NWT7	A0A141NWT7	MOC1	Monoculm 1	A0A141NWT7_9POAL	1	907426	935597	881024	815102	1139400	1284790	676014	401088	863909	710180	759851	928664	736651	530469	579073	696434	789996	805638	GO:0006351(BP:transcription, DNA-templated)				PF03514(GRAS domain family)
A0A142EHG2	Cation-binding protein	pcap1	A0A142EHG2	A0A142EHG2;A0A291FJ48	pcap1	Cation-binding protein	A0A142EHG2_9POAL	28	9444630	7984490	9242140	7679260	11537100	11339500	12346800	5341540	13102900	13664600	14365200	17110300	11821800	11085700	10983200	13261000	13759500	12512200	GO:0051716(BP:cellular response to stimulus);GO:0046658(CC:anchored component of plasma membrane)				PF05558(DREPP plasma membrane polypeptide)
A0A142EHS7	Transcription activator factor	CBF1	A0A142EHS7	A0A142EHS7	CBF1	Transcription activator factor	A0A142EHS7_9POAL	1	27148.5	37444.2															9907.11	16327.3	GO:0016021(CC:integral component of membrane)
A0A142F2R7	Pathogenesis-related protein 10	PR10	A0A142F2R7	A0A142F2R7	PR10	Pathogenesis-related protein 10	A0A142F2R7_9POAL	6		115142	216104		100684	64695.3	65909.2	40331.2	163590	59344.1	54889.8	299666	106286	120647	103425	110364	89689.6	98524	GO:0009607(BP:response to biotic stimulus);GO:0006952(BP:defense response)				PF00407(Pathogenesis-related protein Bet v 1 family)
A0A142FJF7	L-ascorbate peroxidase	APX6	A0A142FJF7	A0A142FJF7	APX6	L-ascorbate peroxidase	A0A142FJF7_9POAL	5	177563	192439	189333	249920	206932	231611	169529	51637.6	111110	354523	253845	197421	187396	204139	155576	227349	261783	249457	GO:0098869(BP:cellular oxidant detoxification);GO:0006979(BP:response to oxidative stress);GO:0020037(MF:heme binding);GO:0046872(MF:metal ion binding);GO:0004601(MF:peroxidase activity);GO:0055114(NA:NA)	K00434(E1.11.1.11)	ko00053(Ascorbate and aldarate metabolism);ko00480(Glutathione metabolism)		PF00141(Peroxidase)
A0A142LSZ8	aldehyde dehydrogenase (NAD(+))		A0A142LSZ8	A0A142LSZ8		aldehyde dehydrogenase (NAD(+))	A0A142LSZ8_SACSP	4	347983	173399	257713	170561	255468	235667	197721	163977	182097	353942	288885	252846	194410	285213	263784	233604	282980	286967	GO:0005829(CC:cytosol);GO:0004043(MF:L-aminoadipate-semialdehyde dehydrogenase activity);GO:0000166(MF:nucleotide binding);GO:0055114(NA:NA)	K14085(ALDH7A1)	ko00010(Glycolysis / Gluconeogenesis);ko00053(Ascorbate and aldarate metabolism);ko00620(Pyruvate metabolism);ko00071(Fatty acid degradation);ko00561(Glycerolipid metabolism);ko00260(Glycine, serine and threonine metabolism);ko00280(Valine, leucine and isoleucine degradation);ko00310(Lysine degradation);ko00330(Arginine and proline metabolism);ko00340(Histidine metabolism);ko00380(Tryptophan meta…		PF00171(Aldehyde dehydrogenase family)
A0A161I1I8	CENH3 histone protein (Fragment)	CENH3	A0A161I1I8	A0A161I1I8	CENH3	CENH3 histone protein (Fragment)	A0A161I1I8_SACOF	4	564438	392413	295381	650434	510438	354608	214298	132627	157654	306123	260061	170872	199607	164585	134573	306742	292484	306115	GO:0000785(CC:chromatin);GO:0005488(MF:binding);GO:0007126(NA:NA)	K11253(H3)	;;;;		PF00125(Core histone H2A/H2B/H3/H4)
A0A165DEJ2	JRL	JRL	A0A165DEJ2	A0A165DEJ2	JRL	JRL	A0A165DEJ2_9POAL	18	3682590	5357120	5954290	2385320	7560190	5096590	14812000	5462300	14441200	19990300	18320400	12254300	15430000	12304000	21074200	15927200	15406600	15245300					PF01419(Jacalin-like lectin domain)
A0A165TZJ2	Putative serine/threonine-protein kinase 2.1	RK2.1	A0A165TZJ2	A0A059PZ30;A0A059PZJ7;A0A165TZJ2;A0A165TZL2;A0A238LNS4;A0A291I967;A0A291I968;A0A2K9REJ0	RK2.1	Putative serine/threonine-protein kinase 2.1	A0A165TZJ2_9POAL	3	39326.1	17911.5	28265.4	25419	25658.8	15710.9	30412.3	36866.8	27871.2	37587.2	32197.9	36860.9	18706.6	35034.5	37160.4	39712.3	37806.3	35609.9	GO:0006468(BP:protein phosphorylation);GO:0005524(MF:ATP binding);GO:0004674(MF:protein serine/threonine kinase activity)	K14498(SNRK2)	ko04016(MAPK signaling pathway - plant);ko04075(Plant hormone signal transduction)		PF00069(Protein kinase domain)
A0A165TZK6	non-specific serine/threonine protein kinase	RK2.2	A0A165TZK6	A0A165TZK6	RK2.2	non-specific serine/threonine protein kinase	A0A165TZK6_9POAL	20	471036	514725	464494	445456	431855	487849	884584	918084	842189	673460	637538	644834	532677	822692	798880	718927	751988	719976	GO:0006468(BP:protein phosphorylation);GO:0005524(MF:ATP binding);GO:0004674(MF:protein serine/threonine kinase activity)	K14498(SNRK2)	ko04016(MAPK signaling pathway - plant);ko04075(Plant hormone signal transduction)		PF00069(Protein kinase domain)
A0A167V8U8	Hydroxycinnamoyl-CoA shikimate/quinate hydroxycinnamoyl transferase	HCT1	A0A167V8U8	A0A167V8U8	HCT1	Hydroxycinnamoyl-CoA shikimate/quinate hydroxycinnamoyl transferase	A0A167V8U8_SACSP	22	102401	151165	203712	68420	186585	177627	568284	504058	591907	494495	459748	344498	550566	672068	463342	501906	502658	473963	GO:0016747(MF:acyltransferase activity, transferring groups other than amino-acyl groups)	K13065(E2.3.1.133)	ko00940(Phenylpropanoid biosynthesis);ko00945(Stilbenoid, diarylheptanoid and gingerol biosynthesis);ko00941(Flavonoid biosynthesis)		PF02458(Transferase family)
A0A172ML95	Chlorophyll a-b binding protein, chloroplastic	Lhca3	A0A172ML95	A0A172ML95	Lhca3	Chlorophyll a-b binding protein, chloroplastic	A0A172ML95_SACOF	17	650439	1944720	2690080	1113890	2865370	3226230	2323120	753521	4119250	5278300	4102090	2723650	5284140	4969530	3162960	4158760	4123550	4225970	GO:0009765(BP:photosynthesis, light harvesting);GO:0018298(BP:protein-chromophore linkage);GO:0016021(CC:integral component of membrane);GO:0009522(CC:photosystem I);GO:0009535(CC:chloroplast thylakoid membrane);GO:0046872(MF:metal ion binding);GO:0016168(MF:chlorophyll binding)	K08909(LHCA3)	ko00196(Photosynthesis - antenna proteins)		PF00504(Chlorophyll A-B binding protein)
A0A192GPC4	GTP-binding nuclear protein (Fragment)		A0A192GPC4	A0A192GPC4		GTP-binding nuclear protein (Fragment)	A0A192GPC4_9POAL	9	613875	445137	292897	382062	314713	415574	561512	411037	358063	520414	424476	347477	475453	636967	663674	534681	524109	555633	GO:0006913(BP:nucleocytoplasmic transport);GO:0006886(BP:intracellular protein transport);GO:0007264(BP:small GTPase mediated signal transduction);GO:0005634(CC:nucleus);GO:0005525(MF:GTP binding);GO:0003924(MF:GTPase activity)	K07936(RAN)	ko03013(Nucleocytoplasmic transport);ko03008(Ribosome biogenesis in eukaryotes);ko03250(Viral life cycle - HIV-1);		PF00071(Ras family)
A0A192GQP0	NADP-dependent glyceraldehyde-3-phosphate dehydrogenase (Fragment)		A0A192GQP0	A0A192GQP0		NADP-dependent glyceraldehyde-3-phosphate dehydrogenase (Fragment)	A0A192GQP0_9POAL	4	125165	82259.1	93116.8	149005	74758	87306.5	242241	221656	203814	281318	295923	124081	230529	323778	349364	154314	197463	201597	GO:0005737(CC:cytoplasm);GO:0008886(MF:glyceraldehyde-3-phosphate dehydrogenase (NADP+) (non-phosphorylating) activity);GO:0055114(NA:NA)	K00131(gapN)	ko00010(Glycolysis / Gluconeogenesis);ko00030(Pentose phosphate pathway)		PF00171(Aldehyde dehydrogenase family)
A0A193H3H5	Heat shock protein 70	HSP70	A0A193H3H5	A0A193H3H5	HSP70	Heat shock protein 70	A0A193H3H5_SACOF	9	110171	99139.1	65365.5	96994.3	70069.2	66625.2	57008.2	57373	47784.5	108772	67479.9	79824.7	40729.9	63055	62752.7	75492.6	71509.2	83918.7	GO:0005524(MF:ATP binding)	K09489(HSPA4)	ko04530(Tight junction);;		PF00012(Hsp70 protein)
A0A1B0UI37	Peroxidase	POD02	A0A1B0UI37	A0A1B0UI37	POD02	Peroxidase	A0A1B0UI37_9POAL	3		225684	1303610		1157050	135978	5005110	1511480	4680460	7535990	6997920	971970	8011200	7497340	13070100	5920940	5231460	5531310	GO:0006979(BP:response to oxidative stress);GO:0042744(BP:hydrogen peroxide catabolic process);GO:0098869(BP:cellular oxidant detoxification);GO:0005576(CC:extracellular region);GO:0046872(MF:metal ion binding);GO:0004601(MF:peroxidase activity);GO:0020037(MF:heme binding);GO:0055114(NA:NA)				PF00141(Peroxidase)
A0A1B1HXZ2	4-coumarate--CoA ligase		A0A1B1HXZ2	A0A1B1HXZ2		4-coumarate--CoA ligase	A0A1B1HXZ2_9POAL	21	677532	693018	726805	918692	490570	701266	217310	331192	365968	75493.6	77217.3	123263	118102	72206.8	71495.8	257181	279606	247495	GO:0010584(BP:pollen exine formation);GO:0008152(BP:metabolic process);GO:0016207(MF:4-coumarate-CoA ligase activity)	K01904(4CL)	ko00130(Ubiquinone and other terpenoid-quinone biosynthesis);ko00940(Phenylpropanoid biosynthesis)		PF13193(AMP-binding enzyme C-terminal domain);PF00501(AMP-binding enzyme)
A0A1B1HXZ5	4-coumarate--CoA ligase		A0A1B1HXZ5	A0A1B1HXZ5		4-coumarate--CoA ligase	A0A1B1HXZ5_9POAL	34	366193	458149	559901	308371	419202	390844	3579110	2729150	3636220	3548920	3388310	3310250	5207890	5816740	5051600	4007930	3771630	3793830	GO:0008152(BP:metabolic process);GO:0016874(MF:ligase activity)	K01904(4CL)	ko00130(Ubiquinone and other terpenoid-quinone biosynthesis);ko00940(Phenylpropanoid biosynthesis)		PF13193(AMP-binding enzyme C-terminal domain);PF00501(AMP-binding enzyme)
A0A1B1II28	Peroxidase	POD01	A0A1B1II28;A0A1L6Z3Q8	A0A1B1II28;A0A1L6Z3Q8	POD01	Peroxidase	A0A1B1II28_9POAL;A0A1L6Z3Q8_9POAL	6	195377	280262	336104	214544	403797	414138	160305	67784.4	108754	233470	250146	217166	108694	204039	278280	195225	209721	187905	GO:0050896(BP:response to stimulus);GO:0009987(BP:cellular process);GO:0008152(BP:metabolic process);GO:0005488(MF:binding);GO:0016491(MF:oxidoreductase activity)	K00430(E1.11.1.7)	ko00940(Phenylpropanoid biosynthesis)		PF00141(Peroxidase)
A0A1B3B2K4	Defensin 1 (Fragment)	Def1	A0A1B3B2K4;B2CNV2	A0A1B3B2K4;B2CNV2	Def1;PDEF	Defensin 1 (Fragment)	A0A1B3B2K4_9POAL;B2CNV2_SACOF	2	33438.3	24979.9	29844.8	15103.3	25969.3	14057.5									6267.47		14453	11913.1	GO:0050832(BP:defense response to fungus);GO:0031640(BP:killing of cells of another organism)				PF00304(Gamma-thionin family)
A0A1B3B2M2	chitinase (Fragment)	Chi7	A0A1B3B2M2	A0A1B3B2M2;U5NTH6;U5NU80	Chi7	chitinase (Fragment)	A0A1B3B2M2_9POAL	6	155375	164594	232254	82001.5	250163	148336	107128	52788.8	130620	127078	151445	82358.5	144354	76984.8	79919	116924	126803	137721	GO:0071704(BP:organic substance metabolic process)				PF00182(Chitinase class I)
A0A1B3B2M4	Putative heat shock protein 90 (Fragment)		A0A1B3B2M4	A0A1B3B2M4		Putative heat shock protein 90 (Fragment)	A0A1B3B2M4_9POAL	1	163960	103892	105650	105686	125310	142126	183622	31070	106711	74753.7	100342	142229	90202.9	55936.3	60772.1	115797	131931	131748	GO:0006457(BP:protein folding);GO:0006950(BP:response to stress);GO:0005524(MF:ATP binding);GO:0051082(MF:unfolded protein binding)
A0A1B3B2N2	Respiratory burst oxidase-like protein B (Fragment)		A0A1B3B2N2	A0A1B3B2N2		Respiratory burst oxidase-like protein B (Fragment)	A0A1B3B2N2_9POAL	3	175155	200764	237559	124502	270077	204235	326292	272153	282882	273462	348294	330770	274930	175805	182864	347137	317320	259840	GO:0098869(BP:cellular oxidant detoxification);GO:0016021(CC:integral component of membrane);GO:0016174(MF:NAD(P)H oxidase H2O2-forming activity);GO:0004601(MF:peroxidase activity);GO:0005509(MF:calcium ion binding);GO:0055114(NA:NA)				PF08030(Ferric reductase NAD binding domain)
A0A1B3B2N8	Respiratory burst oxidase-like protein C (Fragment)		A0A1B3B2N8	A0A1B3B2N8		Respiratory burst oxidase-like protein C (Fragment)	A0A1B3B2N8_9POAL	2	84071.6	142902	122555	63208.2	142225	124978	167652	132942	163025	209883	199808	157325	115641	180910	195302	147729	159539	151013	GO:0098869(BP:cellular oxidant detoxification);GO:0016021(CC:integral component of membrane);GO:0050664(MF:oxidoreductase activity, acting on NAD(P)H, oxygen as acceptor);GO:0004601(MF:peroxidase activity);GO:0005509(MF:calcium ion binding);GO:0055114(NA:NA)
A0A1B3B2P4	NDR1/HIN1-like protein (Fragment)		A0A1B3B2P4	A0A1B3B2P4		NDR1/HIN1-like protein (Fragment)	A0A1B3B2P4_9POAL	4	131949	133067	181252		251425	118830	244572	149741	200288	319640	379405	172724	388939	240442	388914	267953	276751	290951	GO:0016021(CC:integral component of membrane)
A0A1B4ZBV2	Ribosomal protein S2	rps2	A0A1B4ZBV2	A0A1B4ZBV2	rps2	Ribosomal protein S2	A0A1B4ZBV2_SACOF	4	81278.1	101640	121389	131665	58933.8	65735.4	60658.5	64083	61511.4	45679.2	31258.5	45551.5	57681.4	20922.5	49926.9	72870.3	62624.3	68113.4	GO:0009987(BP:cellular process);GO:0005840(CC:ribosome);GO:0016020(CC:membrane)	K02967(RP-S2)	ko03010(Ribosome)		PF00318(Ribosomal protein S2)
A0A1B4ZBW6	Small ribosomal subunit protein uS7m	rps7	A0A1B4ZBW6	A0A1B4ZBW6	rps7	Small ribosomal subunit protein uS7m	A0A1B4ZBW6_SACOF	4	114815	150813	140665	131668	120551	135890	62250.7	66731.4	76353.7	67866.3	47450.2	55279.7	41275.7	43320.6	38891	79373.1	82515.4	90300.5	GO:0006412(BP:translation);GO:0015935(CC:small ribosomal subunit);GO:0009507(CC:chloroplast);GO:0005739(CC:mitochondrion);GO:0003735(MF:structural constituent of ribosome);GO:0019843(MF:rRNA binding)	K02992(RP-S7)	ko03010(Ribosome)		PF00177(Ribosomal protein S7p/S5e)
A0A1B4ZBW7	NAD(P)H dehydrogenase subunit H	nad7	A0A1B4ZBW7	A0A1B4ZBW7	nad7	NAD(P)H dehydrogenase subunit H	A0A1B4ZBW7_SACOF	14	1953730	2356200	2144190	2767110	1775390	1828010	2851100	1865910	2532450	2255140	1935820	2113930	2827990	2721530	2494960	2738380	2380310	2578450	GO:0005739(CC:mitochondrion);GO:0051287(MF:NAD binding);GO:0016651(MF:oxidoreductase activity, acting on NAD(P)H);GO:0048038(MF:quinone binding);GO:0055114(NA:NA)	K03935(NDUFS2)	ko00190(Oxidative phosphorylation);;;;;;;;;;;		PF00346(Respiratory-chain NADH dehydrogenase, 49 Kd subunit)
A0A1B4ZBW8	Putative cytochrome c biosynthesis ccmC-like mitochondrial protein	ccmC	A0A1B4ZBW8	A0A1B4ZBW8	ccmC	Putative cytochrome c biosynthesis ccmC-like mitochondrial protein	A0A1B4ZBW8_SACOF	4	52420	30435	37249.4	53639.8	40217.9	29515.9	36187.2	10879.5	23338.5	28088.2	29826.1	37517.1	29036.9	22048.9	13446.1	23975.2	23614.1	25108.2	GO:0017004(BP:cytochrome complex assembly);GO:0015886(BP:heme transport);GO:0016021(CC:integral component of membrane);GO:0005739(CC:mitochondrion);GO:0020037(MF:heme binding);GO:0015232(MF:heme transmembrane transporter activity)				PF01578(Cytochrome C assembly protein)
A0A1B4ZBW9	NADH dehydrogenase subunit 9	nad9	A0A1B4ZBW9	A0A1B4ZBW9	nad9	NADH dehydrogenase subunit 9	A0A1B4ZBW9_SACOF	12	1648770	2314150	2505030	2388780	2527000	2459490	2338400	1618400	2526180	2206120	2163720	2618030	2339190	1950170	1858700	2325080	2394020	2261550	GO:0005739(CC:mitochondrion);GO:0008137(MF:NADH dehydrogenase (ubiquinone) activity);GO:0055114(NA:NA)	K03936(NDUFS3)	ko00190(Oxidative phosphorylation);;;;;;;;;;;		PF00329(Respiratory-chain NADH dehydrogenase, 30 Kd subunit)
A0A1B4ZBX1	ATP synthase subunit alpha	atp1	A0A1B4ZBX1	A0A1B4ZBX1	atp1	ATP synthase subunit alpha	A0A1B4ZBX1_SACOF	54	13361200	12155800	13193200	13055700	11549400	10524700	17383100	10896600	17189600	16360000	14783300	14231000	15579700	14594800	16480900	15403500	15574800	15947400	GO:0015986(BP:proton motive force-driven ATP synthesis);GO:0005743(CC:mitochondrial inner membrane);GO:0045261(CC:proton-transporting ATP synthase complex, catalytic core F(1));GO:0046961(MF:proton-transporting ATPase activity, rotational mechanism);GO:0046933(MF:proton-transporting ATP synthase activity, rotational mechanism);GO:0005524(MF:ATP binding);GO:0015991(NA:NA)	K02132(ATPeF1A)	ko00190(Oxidative phosphorylation);;;;;;;;;		PF00306(ATP synthase alpha/beta chain, C terminal domain);PF00006(ATP synthase alpha/beta family, nucleotide-binding domain);PF02874(ATP synthase alpha/beta family, beta-barrel domain)
A0A1B4ZBX7	Cytochrome c oxidase subunit 1	cox1	A0A1B4ZBX7	A0A1B4ZBX7	cox1	Cytochrome c oxidase subunit 1	A0A1B4ZBX7_SACOF	4	1600550	1489360	1810270	1023450	1335770	901734	2048550	1027260	1489910	1488050	1389250	791890	2277450	1493550	2273750	1809510	2233670	1728900	GO:0022900(BP:electron transport chain);GO:1902600(BP:proton transmembrane transport);GO:0009060(BP:aerobic respiration);GO:0006119(BP:oxidative phosphorylation);GO:0016021(CC:integral component of membrane);GO:0005743(CC:mitochondrial inner membrane);GO:0070469(CC:respirasome);GO:0005886(CC:plasma membrane);GO:0005507(MF:copper ion binding);GO:0004129(MF:cytochrome-c oxidase activity);GO:0020037…	K02256(COX1)	ko00190(Oxidative phosphorylation);;;;;;;;;;;		PF00115(Cytochrome C and Quinol oxidase polypeptide I)
A0A1B4ZBX8	Cytochrome c oxidase subunit 2	cox2	A0A1B4ZBX8	A0A1B4ZBX8	cox2	Cytochrome c oxidase subunit 2	A0A1B4ZBX8_SACOF	6	7659960	6700920	9212770	9558010	7326310	7816640	10956400	4552840	9489510	9488670	8068660	7993200	11805200	7494810	9744790	9055470	9991540	9520660	GO:0022900(BP:electron transport chain);GO:1902600(BP:proton transmembrane transport);GO:0016021(CC:integral component of membrane);GO:0005743(CC:mitochondrial inner membrane);GO:0070469(CC:respirasome);GO:0005507(MF:copper ion binding);GO:0004129(MF:cytochrome-c oxidase activity)	K02261(COX2)	ko00190(Oxidative phosphorylation);;;;;;;;;;;		PF00116(Cytochrome C oxidase subunit II, periplasmic domain);PF02790(Cytochrome C oxidase subunit II, transmembrane domain)
A0A1B4ZBX9	ATP synthase protein MI25	atp4	A0A1B4ZBX9	A0A1B4ZBX9	atp4	ATP synthase protein MI25	A0A1B4ZBX9_SACOF	16	5600990	5904160	6645310	5394950	7165170	5893020	7285180	4982020	7833250	8021210	6546000	7727020	7177880	7041750	7816220	6974950	7744340	7797450	GO:0006754(BP:ATP biosynthetic process);GO:0005739(CC:mitochondrion);GO:0044425(NA:NA);GO:0015992(NA:NA)				PF05405(Mitochondrial ATP synthase B chain precursor (ATP-synt_B))
A0A1B4ZBY0	H(+)-transporting two-sector ATPase	atp8	A0A1B4ZBY0	A0A1B4ZBY0	atp8	H(+)-transporting two-sector ATPase	A0A1B4ZBY0_SACOF	12	3383410	3518860	3811630	3939670	3896780	3277580	3666270	2097160	3525340	3307430	3112800	3331200	3606210	2912230	3387820	3504240	3422410	3498000	GO:0055085(BP:transmembrane transport);GO:0016021(CC:integral component of membrane);GO:0005739(CC:mitochondrion);GO:0016820(NA:NA)	K02109(ATPF0B)	ko00190(Oxidative phosphorylation);ko00195(Photosynthesis)		PF02326(Plant ATP synthase F0);PF06449(ATP synthase YMF19, C-terminal)
A0A1B4ZBY1	Cytochrome c biogenesis FN	ccmFn	A0A1B4ZBY1	A0A1B4ZBY1	ccmFn	Cytochrome c biogenesis FN	A0A1B4ZBY1_SACOF	2		45277	35132.7	69612.5	38583.6	25368.6	37604	27578.1	42122.2	39711.1	31354.4	39883.4	36262.2	33008.7		36279.2		45389.5	GO:0017004(BP:cytochrome complex assembly);GO:0015886(BP:heme transport);GO:0016021(CC:integral component of membrane);GO:0005739(CC:mitochondrion);GO:0020037(MF:heme binding);GO:0015232(MF:heme transmembrane transporter activity)				PF01578(Cytochrome C assembly protein)
A0A1B4ZBY5	NADH-ubiquinone oxidoreductase chain 6	nad6	A0A1B4ZBY5	A0A1B4ZBY5	nad6	NADH-ubiquinone oxidoreductase chain 6	A0A1B4ZBY5_SACOF	2	465640	780154	1056430	528687	1081010	707676	983184	517886	1022090	820771	897045	936909	740640	664480	612582	935216	960993	831810	GO:0016021(CC:integral component of membrane);GO:0005739(CC:mitochondrion);GO:0008137(MF:NADH dehydrogenase (ubiquinone) activity);GO:0055114(NA:NA)	K03884(ND6)	ko00190(Oxidative phosphorylation);;;;;;;;;;		PF00499(NADH-ubiquinone/plastoquinone oxidoreductase chain 6)
A0A1B4ZBY7	Ribosomal protein S1	rps1	A0A1B4ZBY7	A0A1B4ZBY7	rps1	Ribosomal protein S1	A0A1B4ZBY7_SACOF	5	240707	272038	302757	278629	227824	229297	119061	122864	127802	84294.6	84429.7	60208.7	71406.6	61366.5	96087	124338	131045	143544	GO:0005840(CC:ribosome);GO:0005739(CC:mitochondrion)
A0A1C8C9F4	Beta-1,3-glucanase D2	Glu	A0A1C8C9F4	A0A1C8C9F4	Glu	Beta-1,3-glucanase D2	A0A1C8C9F4_9POAL	5	698118	640548	669795	551438	748874	753866	504028	158070	422260	777563	646610	696817	531307	568146	554029	585577	594330	628604	GO:0005975(BP:carbohydrate metabolic process);GO:0004553(MF:hydrolase activity, hydrolyzing O-glycosyl compounds)	K19892(GN4)	ko00500(Starch and sucrose metabolism)		PF00332(Glycosyl hydrolases family 17);PF07983(X8 domain)
A0A1D8AHA2	Ferulate 5-hydroxylase	F5H	A0A1D8AHA2	A0A1D8AHA2;A0A9E7V3D2	F5H	Ferulate 5-hydroxylase	A0A1D8AHA2_9POAL	31	26159.3	61323.8	19301.6	27072.3	33659.9		1285650	862393	1010640	980928	661269	970790	492298	945500	855078	783530	840788	831993	GO:0020037(MF:heme binding);GO:0016705(MF:oxidoreductase activity, acting on paired donors, with incorporation or reduction of molecular oxygen);GO:0004497(MF:monooxygenase activity);GO:0005506(MF:iron ion binding);GO:0055114(NA:NA)	K09755(CYP84A)	ko00940(Phenylpropanoid biosynthesis)		PF00067(Cytochrome P450)
A0A1J0M543	Calcineurin B-like protein		A0A1J0M543	A0A1J0M543		Calcineurin B-like protein	A0A1J0M543_9POAL	2		76861.4	90809.1	43237.3	104439	60163.1	130391	70634.9	100172	77083.5	84816.2	80234.4	110965	102916	125249	91534.9	116954	111269	GO:0005509(MF:calcium ion binding)	K06268(PPP3R)	ko04010(MAPK signaling pathway);ko04310(Wnt signaling pathway);ko04370(VEGF signaling pathway);ko04020(Calcium signaling pathway);ko04022(cGMP-PKG signaling pathway);ko04114(Oocyte meiosis);ko04218(Cellular senescence);;;;;;;;;;;;;;;;;;;;;;;;;		PF13202(EF hand);PF13833(EF-hand domain pair)
A0A1J0M547	non-specific serine/threonine protein kinase		A0A1J0M547	A0A1J0M547		non-specific serine/threonine protein kinase	A0A1J0M547_9POAL	7	16217.6	18372.2	32447	20818.8	26433.1	21186	37809.6	38255.3	35775.2	23305.6	27847.1	47639.5	30038.5	31837.7	32623.2	37566.1	41892.7	33015.6	GO:0006468(BP:protein phosphorylation);GO:0007165(BP:signal transduction);GO:0005524(MF:ATP binding);GO:0004674(MF:protein serine/threonine kinase activity)	K07198(PRKAA)	ko04371(Apelin signaling pathway);ko04068(FoxO signaling pathway);ko04151(PI3K-Akt signaling pathway);ko04152(AMPK signaling pathway);ko04150(mTOR signaling pathway);ko04140(Autophagy - animal);ko04530(Tight junction);;;;;;;;;;;;ko04936(Alcoholic liver disease);;		PF00069(Protein kinase domain);PF03822(NAF domain)
A0A1J0M563	non-specific serine/threonine protein kinase		A0A1J0M563	A0A1J0M563		non-specific serine/threonine protein kinase	A0A1J0M563_9POAL	1	321684	386840	540539	398026	351373	379691	453932	587280	611696	172217	226556	320323	373788	320830	495357	418034	412546	406192	GO:0016310(BP:phosphorylation);GO:0004672(MF:protein kinase activity);GO:0000166(MF:nucleotide binding)	K07198(PRKAA)	ko04371(Apelin signaling pathway);ko04068(FoxO signaling pathway);ko04151(PI3K-Akt signaling pathway);ko04152(AMPK signaling pathway);ko04150(mTOR signaling pathway);ko04140(Autophagy - animal);ko04530(Tight junction);;;;;;;;;;;;ko04936(Alcoholic liver disease);;		PF00069(Protein kinase domain);PF03822(NAF domain)
A0A1J0M574	Calcineurin B-like protein		A0A1J0M574	A0A1J0M574		Calcineurin B-like protein	A0A1J0M574_9POAL	2		159108	219018	30021.2	259035	97318.1	273247	103399	282528	207088	280200	142087	240216	224631	314982	236896	265724	280005	GO:0005509(MF:calcium ion binding)	K06268(PPP3R)	ko04010(MAPK signaling pathway);ko04310(Wnt signaling pathway);ko04370(VEGF signaling pathway);ko04020(Calcium signaling pathway);ko04022(cGMP-PKG signaling pathway);ko04114(Oocyte meiosis);ko04218(Cellular senescence);;;;;;;;;;;;;;;;;;;;;;;;;		PF13833(EF-hand domain pair);PF13499(EF-hand domain pair)
A0A1J0M597	non-specific serine/threonine protein kinase		A0A1J0M597	A0A1J0M597		non-specific serine/threonine protein kinase	A0A1J0M597_9POAL	5		21399.3	36589.1		23312.8	36614.9	15341.2	56378.4	34290.7		7561.17		22577	29224.7		14116.9	18801.8	43378.6	GO:0006468(BP:protein phosphorylation);GO:0007165(BP:signal transduction);GO:0005737(CC:cytoplasm);GO:0016020(CC:membrane);GO:0004674(MF:protein serine/threonine kinase activity);GO:0005524(MF:ATP binding)				PF03822(NAF domain);PF00069(Protein kinase domain)
A0A1L2JKC6	Serine/threonine-protein kinase TOR	Sh007C22_g0350	A0A1L2JKC6;A0A1L2JMS6	A0A1L2JKC6;A0A1L2JME5;A0A1L2JME8;A0A1L2JMG1;A0A1L2JMS6;A0A1L2JQA2;A0A059Q026	Sh007C22_g0350;Sh187L21_g0260	Serine/threonine-protein kinase TOR	A0A1L2JKC6_9POAL;A0A1L2JMS6_9POAL	50	317386	384555	355718	341890	169858	306005	288794	699311	248557	142099	140866	147075	141499	166653	204198	215228	212220	219725	GO:0006468(BP:protein phosphorylation);GO:0044877(MF:protein-containing complex binding);GO:0005524(MF:ATP binding);GO:0004674(MF:protein serine/threonine kinase activity)	K07203(MTOR)	ko04012(ErbB signaling pathway);ko04371(Apelin signaling pathway);ko04630(JAK-STAT signaling pathway);ko04066(HIF-1 signaling pathway);ko04072(Phospholipase D signaling pathway);ko04151(PI3K-Akt signaling pathway);ko04152(AMPK signaling pathway);ko04150(mTOR signaling pathway);ko04140(Autophagy - animal);ko04138(Autophagy - yeast);ko04136(Autophagy - other);ko04139(Mitophagy - yeast);ko04113(Meio…		PF02260(FATC domain);PF08771(FKBP12-rapamycin binding domain);PF02259(FAT domain);PF11865(Domain of unknown function (DUF3385));PF00454(Phosphatidylinositol 3- and 4-kinase)
A0A1L2JKC9	60S ribosomal protein L12-1, RPL12	Sh013O24_g0080	A0A1L2JKC9	A0A059PZB5;A0A1L2JKC9	Sh013O24_g0080	60S ribosomal protein L12-1, RPL12	A0A1L2JKC9_9POAL	17	17911600	16576500	15169700	17949200	19520000	18241800	11039600	4998960	10253800	13193000	11454500	14243800	10685700	9628140	8836420	13220000	13073300	12688100	GO:0006412(BP:translation);GO:0005840(CC:ribosome);GO:0003735(MF:structural constituent of ribosome)	K02870(RP-L12e)	ko03010(Ribosome);		PF03946(Ribosomal protein L11, N-terminal domain);PF00298(Ribosomal protein L11, RNA binding domain)
A0A1L2JKE0	Embryonic flower 2	Sh038J02_g0310	A0A1L2JKE0	A0A1L2JKE0;A0A1L2JKF9	Sh038J02_g0310	Embryonic flower 2	A0A1L2JKE0_9POAL	2			29319		9656.19	23693.7	42799.9	47374.3		38262.5							22720.1						PF09733(VEFS-Box of polycomb protein)
A0A1L2JKF1	Putative calcium-activated outward-rectifying potassium channel 5, chloroplastic KCO1	Sh056J11_g0110	A0A1L2JKF1	A0A1L2JKF1;A0A059Q282	Sh056J11_g0110	Putative calcium-activated outward-rectifying potassium channel 5, chloroplastic KCO1	A0A1L2JKF1_9POAL	6	96643.2	108023	214424	73012.9	127766	133786	108775	111856	98690.7	79087	68928.5	37075.6	58712.7	60314.6	67083.4	65025.6	86109.8	78908.7	GO:0071805(BP:potassium ion transmembrane transport);GO:0016021(CC:integral component of membrane);GO:0005267(MF:potassium channel activity)	K05389			PF07885(Ion channel)
A0A1L2JKF8	Oligopeptide transporter 2	Sh173M11_g0440	A0A1L2JKF8	A0A1L2JKF8;A0A1L2JMT5	Sh173M11_g0440	Oligopeptide transporter 2	A0A1L2JKF8_9POAL	8	64581.1	56483.4	57799.6	41052.1	53152.8	38534.6	43514	19741.5	34877.7	49714.8	46097.5	14003.7	34388.5	22719.9	29062	33803.7	47125.6	40325.1	GO:0055085(BP:transmembrane transport);GO:0016021(CC:integral component of membrane)				PF03169(OPT oligopeptide transporter protein)
A0A1L2JKG2	Putative wall-associated receptor kinase-like protein	Sh026K20_g0020	A0A1L2JKG2	A0A1L2JKG2;A0A059Q194	Sh026K20_g0020	Putative wall-associated receptor kinase-like protein	A0A1L2JKG2_9POAL	2	2885350	2320160	2531050	1705850	2927600	2636390	4137110	2760970	4276760	5428300	4905870	5375610	4092490	4516390	3226030	4412600	3487440	4663530	GO:0005488(MF:binding)				PF00069(Protein kinase domain);PF07645(Calcium-binding EGF domain)
A0A1L2JKH2	Phospholipid scramblase	Sh236J21_g0070	A0A1L2JKH2	A0A1L2JKH2;A0A1L2JMF5;A0A1L2JQ77	Sh236J21_g0070	Phospholipid scramblase	A0A1L2JKH2_9POAL	14	871919	1039570	996721	1206810	1143570	1034620	690120	315589	860677	1025490	881898	998429	767653	603223	580451	883342	797574	803004					PF03803(Scramblase)
A0A1L2JMR4	Putative COBW domain-containing protein 1, CBWD1	Sh015P19_g0030	A0A1L2JMR4	A0A1L2JMR4;A0A1L2JTE5	Sh015P19_g0030	Putative COBW domain-containing protein 1, CBWD1	A0A1L2JMR4_9POAL	2	35480.4	22475.3	24867.6	40657.8	14670.4	13419.4	15151.4	24124.3	16072		9651.49			10490.2		14547.1	7690.7	8300.95					PF02492(CobW/HypB/UreG, nucleotide-binding domain);PF07683(Cobalamin synthesis protein cobW C-terminal domain)
A0A1L2JQ77	Phospholipid scramblase	Sh026K20_g0040	A0A1L2JQ77	A0A1L2JMF5;A0A1L2JQ77	Sh026K20_g0040	Phospholipid scramblase	A0A1L2JQ77_9POAL	2			68788.6		40768.7		37023.8	29715.7	58601.9	52566.4	61513		51131.3	46396.5	31757.1	42548.5	48703	54755.9					PF03803(Scramblase)
A0A1L2K1J9	H(+)/Pi cotransporter	PTH1	A0A1L2K1J9	A0A1L2K1J9;A0A1L2K1K5;A0A1L2K1K6;A0A059PZB1;A0A1L2K1K1	PTH1	H(+)/Pi cotransporter	A0A1L2K1J9_9POAL	9	52954.3	135687	205940	35629.9	140626	197070	335625	168876	421017	223927	397893	543127	322434	118887	117890	300285	275367	296005	GO:0006817(BP:phosphate ion transport);GO:0055085(BP:transmembrane transport);GO:0016021(CC:integral component of membrane);GO:0005315(MF:inorganic phosphate transmembrane transporter activity)	K08176			PF00083(Sugar (and other) transporter)
A0A1L2YZG6	fructokinase		A0A1L2YZG6	A0A1L2YZG6		fructokinase	A0A1L2YZG6_SACSP	1	68408.4	263507	223958		244089	293433	264542	152672	264601	237997	254772	328220	248468	270663	248893	258876	258568	257523	GO:0046835(BP:carbohydrate phosphorylation);GO:0006014(BP:D-ribose metabolic process);GO:0009570(CC:chloroplast stroma);GO:0004747(MF:ribokinase activity)	K00847(E2.7.1.4)	ko01250(Biosynthesis of nucleotide sugars);ko00051(Fructose and mannose metabolism);ko00500(Starch and sucrose metabolism);ko00520(Amino sugar and nucleotide sugar metabolism)		PF00294(pfkB family carbohydrate kinase)
A0A1L2YZI4	Putative fructokinase 7		A0A1L2YZI4	A0A1L2YZI4		Putative fructokinase 7	A0A1L2YZI4_SACSP	2	35072.6	29281.5	28047.8	25220.6	26274.9	31261	16888	5409.23	19574.7	20539.7	28093.5	29118.7	17541.3	23330.4	8125.15	19683.5	17853.4	21338.6	GO:0005975(BP:carbohydrate metabolic process);GO:0016310(BP:phosphorylation);GO:0016301(MF:kinase activity);GO:0016773(MF:phosphotransferase activity, alcohol group as acceptor)				PF00294(pfkB family carbohydrate kinase)
A0A1U8Y1N3	Mediator of RNA polymerase II transcription subunit 7	MED7	A0A1U8Y1N3	A0A1U8Y1N3	MED7	Mediator of RNA polymerase II transcription subunit 7	A0A1U8Y1N3_9POAL	4	133019	114562	118195	198641	137600	116779	75191.4	52125.3	93244.9	68248.2	75399.8	67550.4	78701.9	70424.2	59915.8	86996.6	75324.8	80633.1	GO:0006357(BP:regulation of transcription by RNA polymerase II);GO:0016592(CC:mediator complex);GO:0001104(NA:NA)	K15148			PF05983(MED7 protein)
A0A1U8YLG8	Auxin-binding protein 4	abp4	A0A1U8YLG8	A0A1U8YLG8	abp4	Auxin-binding protein 4	A0A1U8YLG8_SACOF	10	266566	274309	328472	288866	344480	314235	304432	85664.8	273352	378482	351015	382860	308358	282008	309680	348283	330847	299023	GO:0009734(BP:auxin-activated signaling pathway);GO:0005788(CC:endoplasmic reticulum lumen);GO:0008270(MF:zinc ion binding);GO:0010011(MF:auxin binding);GO:0004872(NA:NA)				PF02041(Auxin binding protein)
A0A1Z1BE52	4-coumarate:CoA ligase (Fragment)		A0A1Z1BE52	A0A1Z1BE52		4-coumarate:CoA ligase (Fragment)	A0A1Z1BE52_SACSP	2			5864.66		12418		18300.2	18024.2	19670.7	16672.8	24827.7	18158.9	24861.8	19580.6	19214.2	21473.6	14197.6	16360.2	GO:0008152(BP:metabolic process);GO:0016874(MF:ligase activity)				PF13193(AMP-binding enzyme C-terminal domain)
A0A218L509	PsbA (Fragment)	psbA	A0A218L509	A0A218L509	psbA	PsbA (Fragment)	A0A218L509_9POAL	2		33208.5	45833	13130.9	39338	39005.4	26823.3	14428.3	54596.1	79253.5	71578.8	42412.9	61959.7	72905.5	43468.6	59376.4	51079.4	50863.2
A0A219L1H0	Invertase inhibitor 2	InvInh2	A0A219L1H0	A0A219L1H0	InvInh2	Invertase inhibitor 2	A0A219L1H0_9POAL	1	285051	180941	177009	108928	167396	191958	13181.9	11713.5	13592.2		5652.05	32563.4	2460.95			54289.4	48474.9	48321.1	GO:0043086(BP:negative regulation of catalytic activity);GO:0004857(MF:enzyme inhibitor activity)				PF04043(Plant invertase/pectin methylesterase inhibitor)
A0A238LNS4	non-specific serine/threonine protein kinase	SAPK10	A0A238LNS4;A0A291I968	A0A238LNS4;A0A291I968	SAPK10;SnRK2.10	non-specific serine/threonine protein kinase	A0A238LNS4_9POAL;A0A291I968_9POAL	6	565292	560950	520106	521358	398471	495286	269098	478971	293415	176944	135843	217062	125070	216050	227275	268765	271129	284407	GO:2000070(BP:regulation of response to water deprivation);GO:0006468(BP:protein phosphorylation);GO:0005524(MF:ATP binding);GO:0004674(MF:protein serine/threonine kinase activity)	K14498(SNRK2)	ko04016(MAPK signaling pathway - plant);ko04075(Plant hormone signal transduction)		PF00069(Protein kinase domain)
A0A286QWQ6	Ornithine aminotransferase	OAT-2	A0A286QWQ6	A0A286QWQ6;A0A286QWR0;A5A152	OAT-2	Ornithine aminotransferase	A0A286QWQ6_SACSP	15	283592	255349	242836	415607	162900	175840	195807	219445	237187	151078	144254	159554	141337	154360	175775	208309	193831	210325	GO:0042538(BP:hyperosmotic salinity response);GO:0051646(BP:mitochondrion localization);GO:0006561(BP:proline biosynthetic process);GO:0019544(BP:arginine catabolic process to glutamate);GO:0006593(BP:ornithine catabolic process);GO:0005739(CC:mitochondrion);GO:0008270(MF:zinc ion binding);GO:0004587(MF:ornithine-oxo-acid transaminase activity);GO:0030170(MF:pyridoxal phosphate binding)	K00819(rocD)	ko00330(Arginine and proline metabolism)		PF00202(Aminotransferase class-III)
A0A286QWS1	Delta-1-pyrroline-5-carboxylate synthase	P5CS2	A0A286QWS1	A0A059WRN6;A0A286QWS1;A1Z0K1;A7LCU9;A6YLN6	P5CS2	Delta-1-pyrroline-5-carboxylate synthase	A0A286QWS1_SACSP	3								10590.7	23004.5				3925.85		16062.7			4434.39	GO:0016310(BP:phosphorylation);GO:0006561(BP:proline biosynthetic process);GO:0005737(CC:cytoplasm);GO:0004349(MF:glutamate 5-kinase activity);GO:0004350(MF:glutamate-5-semialdehyde dehydrogenase activity);GO:0055114(NA:NA)	K12657(ALDH18A1)	ko00330(Arginine and proline metabolism)		PF00696(Amino acid kinase family);PF00171(Aldehyde dehydrogenase family)
A0A286QY47	Cold1		A0A286QY47	A0A286QY47		Cold1	A0A286QY47_SACSP	9	40073.5	77727.4	90854.1	49499.3	79641.3	73824.1	149062	118823	122735	52071.9	83601.3	100074	122569	64739.4	80088.3	98815.2	88835.2	111465	GO:0016021(CC:integral component of membrane)				PF12537(The Golgi pH Regulator (GPHR) Family N-terminal);PF12430(Abscisic acid G-protein coupled receptor)
A0A286QY54	COR413	COR413	A0A286QY54	A0A286QY54	COR413	COR413	A0A286QY54_SACSP	2		35192.3	35763.2		53882.2	31990.9		6280.7			29051	24167.6		33219.2					GO:0016021(CC:integral component of membrane)				PF05562(Cold acclimation protein WCOR413)
A0A286QY57	inositol-3-phosphate synthase	MIPS	A0A286QY57	A0A0S2IHF0;A0A0S2KQW1;A0A0S2KR91;A0A0S2KRD5;A0A0S2KRQ6;A0A286QY57	MIPS	inositol-3-phosphate synthase	A0A286QY57_SACSP	29	1908510	1509810	963010	2506610	1399340	996476	270015	303110	496824	502682	383570	565533	378174	325515	157141	825214	827766	782807	GO:0008654(BP:phospholipid biosynthetic process);GO:0006021(BP:inositol biosynthetic process);GO:0005737(CC:cytoplasm);GO:0004512(MF:inositol-3-phosphate synthase activity)	K01858(INO1)	ko00562(Inositol phosphate metabolism);ko00521(Streptomycin biosynthesis)		PF01658(Myo-inositol-1-phosphate synthase);PF07994(Myo-inositol-1-phosphate synthase)
A0A286SEP4	D53 protein	D53	A0A286SEP4	A0A286SEP4;A0A2Z5DZL0	D53	D53 protein	A0A286SEP4_9POAL	3	751239	767626	933626	517207	962616	1064470	466765	256058	557844	515306	574692	540479	330238	280051	462548	551227	461862	572100	GO:0019538(BP:protein metabolic process)				PF07724(AAA domain (Cdc48 subfamily));PF02861(Clp amino terminal domain, pathogenicity island component)
A0A289YT74	glutamine--tRNA ligase		A0A289YT74	A0A289YT74		glutamine--tRNA ligase	A0A289YT74_9POAL	53	520874	505317	474973	524075	384808	408533	578540	585091	460514	545860	530406	516514	447976	647477	598018	585834	575792	564043	GO:0006425(BP:glutaminyl-tRNA aminoacylation);GO:0005737(CC:cytoplasm);GO:0004819(MF:glutamine-tRNA ligase activity);GO:0005524(MF:ATP binding)	K01886(QARS)	ko00970(Aminoacyl-tRNA biosynthesis)		PF04557(Glutaminyl-tRNA synthetase, non-specific RNA binding region part 2);PF04558(Glutaminyl-tRNA synthetase, non-specific RNA binding region part 1);PF20974(tRNA synthetases class I (E and Q), anti-codon binding domain);PF03950(tRNA synthetases class I (E and Q), anti-codon binding domain);PF00749(tRNA synthetases class I (E and Q), catalytic domain)
A0A289Z083	non-specific serine/threonine protein kinase		A0A289Z083	A0A289Z083		non-specific serine/threonine protein kinase	A0A289Z083_9POAL	5	37626.9	22207.4	29482.8	31974.6		26050.4	24072.7	60544.8	23698.1	29488	25514.1	40964.3	16386.3	33997	28795.6	40883.3	26294.8	33500.7	GO:0006468(BP:protein phosphorylation);GO:0016021(CC:integral component of membrane);GO:0005524(MF:ATP binding);GO:0004674(MF:protein serine/threonine kinase activity)				PF00069(Protein kinase domain)
A0A289ZCB4	Calcium-dependent protein kinase		A0A289ZCB4	A0A289ZCB4		Calcium-dependent protein kinase	A0A289ZCB4_9POAL	34	122407	211866	206805	144875	217325	200893	324618	258491	334076	224756	309872	296436	254941	221966	158973	273761	280239	291466	GO:0006468(BP:protein phosphorylation);GO:0005509(MF:calcium ion binding);GO:0005524(MF:ATP binding);GO:0004674(MF:protein serine/threonine kinase activity)	K13412(CPK)	;		PF13499(EF-hand domain pair);PF00069(Protein kinase domain)
A0A291FJ48	Ca2+ binding protein 1		A0A291FJ48	A0A291FJ48		Ca2+ binding protein 1	A0A291FJ48_9POAL	4	3325000	3120530	3639400	2484450	4606300	4260160	5495200	1782290	5247140	6163180	6427730	8260460	4808700	4871630	4839970	5538840	5475760	5871230	GO:0051716(BP:cellular response to stimulus);GO:0046658(CC:anchored component of plasma membrane)				PF05558(DREPP plasma membrane polypeptide)
A0A291HY73	ATP synthase subunit b, chloroplastic	atpF	A0A291HY73;A0A6C0M6Q7	A0A291HY73;A0A6C0M6Q7	atpF	ATP synthase subunit b, chloroplastic	A0A291HY73_9POAL;A0A6C0M6Q7_9POAL	2	40871.6	75682	115602	47348.3	98099.7	113730		62095.1	163490	263365	189721	135279	174586	301436		184742	156632	166907	GO:0015986(BP:proton motive force-driven ATP synthesis);GO:0016021(CC:integral component of membrane);GO:0045263(CC:proton-transporting ATP synthase complex, coupling factor F(o));GO:0009535(CC:chloroplast thylakoid membrane);GO:0046933(MF:proton-transporting ATP synthase activity, rotational mechanism);GO:0005524(MF:ATP binding)	K02109(ATPF0B)	ko00190(Oxidative phosphorylation);ko00195(Photosynthesis)		PF00430(ATP synthase B/B' CF(0))
A0A291I967	Sucrose non-fermenting 1-related protein kinase 2.9	SnRK2.9	A0A291I967	A0A291I967	SnRK2.9	Sucrose non-fermenting 1-related protein kinase 2.9	A0A291I967_9POAL	3	53578.3	73039.1	78056.4	58178.8	46085.5	74572.7	37651.1	83570.4	25236		18310.5			30607	26706.6		40632.7	45421.8	GO:2000070(BP:regulation of response to water deprivation);GO:0016310(BP:phosphorylation);GO:0004672(MF:protein kinase activity);GO:0000166(MF:nucleotide binding)	K14498(SNRK2)	ko04016(MAPK signaling pathway - plant);ko04075(Plant hormone signal transduction)		PF00069(Protein kinase domain)
A0A291I971	Sucrose non-fermenting 1-related protein kinase 2.5	SnRK2.5	A0A291I971	A0A059PZ58;A0A059PZT4;A0A165TZJ2;A0A291I971;A0A291I972;A0A291I976;I6W7G7;A0A2K9REJ0	SnRK2.5	Sucrose non-fermenting 1-related protein kinase 2.5	A0A291I971_9POAL	8	634455	640101	644505	645764	444171	588758	565144	875446	573947	682228	718645	642099	515602	722087	821421	655302	652537	651918	GO:0016310(BP:phosphorylation);GO:0004672(MF:protein kinase activity);GO:0000166(MF:nucleotide binding)	K14498(SNRK2)	ko04016(MAPK signaling pathway - plant);ko04075(Plant hormone signal transduction)		PF00069(Protein kinase domain)
A0A291I976	Sucrose non-fermenting 1-related protein kinase 2.6	SnRK2.6	A0A291I976	A0A291I976	SnRK2.6	Sucrose non-fermenting 1-related protein kinase 2.6	A0A291I976_9POAL	5	428435	266987	318341	408480	229626	232736	320340	298832	248602	434368	346531	354017	321913	457816	415937	352208	385479	371808	GO:0006468(BP:protein phosphorylation);GO:0005524(MF:ATP binding);GO:0004674(MF:protein serine/threonine kinase activity)	K14498(SNRK2)	ko04016(MAPK signaling pathway - plant);ko04075(Plant hormone signal transduction)		PF00069(Protein kinase domain)
A0A291ID23	Glutamine synthetase	GSI	A0A291ID23	A0A291ID23;Q5MD07	GSI	Glutamine synthetase	A0A291ID23_9POAL	33	328536	384630	339765	311553	178659	248821	302497	550604	361333	122651	190743	204056	238189	198180	291584	270958	272797	281289					PF00120(Glutamine synthetase, catalytic domain);PF04909(Amidohydrolase)
A0A292QA17	Acetolactate synthase small subunit 1	VAT1	A0A292QA17	A0A292QA17	VAT1	Acetolactate synthase small subunit 1	A0A292QA17_9POAL	22	510708	490345	442781	542978	363148	440256	205427	224216	248857	219182	209564	232127	226972	260698	240274	325223	299237	323229	GO:0009082(BP:branched-chain amino acid biosynthetic process);GO:0016597(MF:amino acid binding);GO:0003984(MF:acetolactate synthase activity)	K01653(E2.2.1.6S)	ko00650(Butanoate metabolism);ko00660(C5-Branched dibasic acid metabolism);ko00290(Valine, leucine and isoleucine biosynthesis);ko00770(Pantothenate and CoA biosynthesis)		PF10369(Small subunit of acetolactate synthase);PF13710(ACT domain)
A0A292QAN2	Acetolactate synthase	ALS	A0A292QAN2	A0A292Q9U2;A0A292QAN2	ALS	Acetolactate synthase	A0A292QAN2_9POAL	36	839014	667395	709026	668456	444169	554083	277768	460109	331685	241666	256929	229361	275476	319387	376090	413118	373285	373021	GO:0009635(BP:response to herbicide);GO:0009097(BP:isoleucine biosynthetic process);GO:0009099(BP:valine biosynthetic process);GO:0009507(CC:chloroplast);GO:0030976(MF:thiamine pyrophosphate binding);GO:0000287(MF:magnesium ion binding);GO:0050660(MF:flavin adenine dinucleotide binding);GO:0003984(MF:acetolactate synthase activity)	K01652(E2.2.1.6L)	ko00650(Butanoate metabolism);ko00660(C5-Branched dibasic acid metabolism);ko00290(Valine, leucine and isoleucine biosynthesis);ko00770(Pantothenate and CoA biosynthesis)		PF02775(Thiamine pyrophosphate enzyme, C-terminal TPP binding domain);PF00205(Thiamine pyrophosphate enzyme, central domain);PF02776(Thiamine pyrophosphate enzyme, N-terminal TPP binding domain)
A0A292QBA0	Acetolactate synthase small subunit 2 protein	VAT2	A0A292QBA0	A0A292QBA0;A0A292QBX1	VAT2	Acetolactate synthase small subunit 2 protein	A0A292QBA0_9POAL	15	98169.5	110592	110363	64721.7	85918.6	119486	83738.3	80951.1	98211.8	94995	91886.8	94648.6	91659	99792.2	99788	106074	102148	95609.6	GO:0009082(BP:branched-chain amino acid biosynthetic process);GO:0016597(MF:amino acid binding);GO:0003984(MF:acetolactate synthase activity)	K01653(E2.2.1.6S)	ko00650(Butanoate metabolism);ko00660(C5-Branched dibasic acid metabolism);ko00290(Valine, leucine and isoleucine biosynthesis);ko00770(Pantothenate and CoA biosynthesis)		PF10369(Small subunit of acetolactate synthase);PF13710(ACT domain)
A0A292QBX1	Acetolactate synthase small subunit 2 protein	VAT2	A0A292QBX1	A0A292QBX1	VAT2	Acetolactate synthase small subunit 2 protein	A0A292QBX1_SACSP	1	23702.7	19282.9	11571.1	22302.1	11754	12545		9197.38	6602.74		17725.9	16008.8	10438.5	15695.3	16760.4	13670.6		7825.37	GO:0009082(BP:branched-chain amino acid biosynthetic process);GO:0016597(MF:amino acid binding);GO:0003984(MF:acetolactate synthase activity)	K01653(E2.2.1.6S)	ko00650(Butanoate metabolism);ko00660(C5-Branched dibasic acid metabolism);ko00290(Valine, leucine and isoleucine biosynthesis);ko00770(Pantothenate and CoA biosynthesis)		PF13710(ACT domain);PF10369(Small subunit of acetolactate synthase)
A0A2D0U5G6	Sucrose transporter protein 5	SUT5	A0A2D0U5G6	A0A0U2IVR2;A0A0U2N320;A0A0U2NY58;A0A0U2W1W5;A0A0U2XJU0;A0A0U2XPS5;A0A2D0U5G6	SUT5	Sucrose transporter protein 5	A0A2D0U5G6_9POAL	9	207904	226761	283582	255936	285119	278565	62776	93036.6	82693.2		30274.8	31614.4				69831.3	81444.5	66627.3	GO:0016021(CC:integral component of membrane)	K15378			PF13347(MFS/sugar transport protein)
A0A2D0U5H3	Sucrose transporter protein	SUT1	A0A2D0U5H3	A0A0U2WYQ8;A0A2D0U5H3	SUT1	Sucrose transporter protein	A0A2D0U5H3_9POAL	1			22738.4			16637.3	34299.6	20756	30375.3	80922.8	65839.5	42729.7	60865.6	51743.6	57791.8	52315.3	47795.5	47950	GO:0015770(BP:sucrose transport);GO:0005887(CC:integral component of plasma membrane);GO:0008515(MF:sucrose transmembrane transporter activity)	K15378			PF13347(MFS/sugar transport protein)
A0A2D0UD33	Isoflavone reductase		A0A2D0UD33	A0A2D0UD33		Isoflavone reductase	A0A2D0UD33_9POAL	36	1029370	2267250	3252810	1073290	4906270	3179580	26386400	6904250	24251000	36461100	30078300	30090300	43703200	40511700	34107400	30924400	30823700	31150600	GO:0005737(CC:cytoplasm);GO:0016491(MF:oxidoreductase activity);GO:0055114(NA:NA)				PF05368(NmrA-like family)
A0A2D0UJA0	Sucrose transporter protein SUT-2L	SUT2	A0A2D0UJA0;A0A2D0UJF9	A0A2D0UJA0;A0A2D0UJF9;A0A0U2XKJ8	SUT2	Sucrose transporter protein SUT-2L	A0A2D0UJA0_9POAL;A0A2D0UJF9_9POAL	2		15145.9	18847.7		19481.7	15706.9	25153.7	11244.9	24140.4	10738.8	19844.1	21410	22646.7	10218.7	17606.4	19360.2	14919.5	18685.2	GO:0015770(BP:sucrose transport);GO:0005887(CC:integral component of plasma membrane);GO:0008515(MF:sucrose transmembrane transporter activity)	K15378			PF13347(MFS/sugar transport protein)
A0A2D0UJT5	Isocitrate dehydrogenase [NADP]		A0A2D0UJT5	A0A2D0UJT5		Isocitrate dehydrogenase [NADP]	A0A2D0UJT5_9POAL	54	1922520	2788180	3442980	2074190	3465060	2771240	5862000	3241010	5635300	6197950	6485880	5434280	6283070	6866490	5929640	5852100	5959170	5675400	GO:0006099(BP:tricarboxylic acid cycle);GO:0006102(BP:isocitrate metabolic process);GO:0051287(MF:NAD binding);GO:0004450(MF:isocitrate dehydrogenase (NADP+) activity);GO:0000287(MF:magnesium ion binding);GO:0044434(NA:NA)	K00031(IDH1)	ko00020(Citrate cycle (TCA cycle));ko00720(Carbon fixation pathways in prokaryotes);ko00480(Glutathione metabolism);ko04146(Peroxisome);		PF00180(Isocitrate/isopropylmalate dehydrogenase)
A0A2H4YIM1	Expansin 77	EXP77	A0A2H4YIM1	A0A2H4YIM1	EXP77	Expansin 77	A0A2H4YIM1_9POAL	6	116813	173597	184419	147344	160728	197585	54168.6	21848.9	56443.3	18844.2	63850.6	55730.9	49081.5	40644		53882.6	71861.7	76494					PF01357(Expansin C-terminal domain)
A0A2H4YIP0	Expansin 25	EXP80	A0A2H4YIP0	A0A2H4YIP0;A0A2H4YIX1	EXP80	Expansin 25	A0A2H4YIP0_9POAL	7	214919	254059	341665	142916	312004	328919	270418	125471	274854	222213	211042	223332	247103	159797	178435	196228	281968	249522	GO:0005576(CC:extracellular region)				PF01357(Expansin C-terminal domain);PF03330(Lytic transglycolase)
A0A2H4YIP3	Expansin 31	EXP31	A0A2H4YIP3	A0A2H4YIP3;A0A2H4YIR7	EXP31	Expansin 31	A0A2H4YIP3_9POAL	2		33126.7	49504.1	8175.03	261184	100731	79021	121550	155034	268772	200123	113200	543165	294143	554605	253820	249762	252740	GO:0019953(BP:sexual reproduction);GO:0005576(CC:extracellular region)				PF03330(Lytic transglycolase);PF01357(Expansin C-terminal domain)
A0A2H4YIQ0	Expansin 9	EXP9	A0A2H4YIQ0	A0A2H4YIQ0	EXP9	Expansin 9	A0A2H4YIQ0_9POAL	4	41040.8	23259.1	42541.3		124195	41583.8	54798.2	206040	88996	288369	240256	104981	628360	353777	913055	256558	289570	243089	GO:0019953(BP:sexual reproduction);GO:0005576(CC:extracellular region)				PF03330(Lytic transglycolase);PF01357(Expansin C-terminal domain)
A0A2H4YIQ2	Expansin	EXP32	A0A2H4YIQ2	A0A2H4YIQ2;A0A2H4YIQ5	EXP32	Expansin	A0A2H4YIQ2_9POAL	8	761581	1135160	1240500	771777	1536780	1427410	351104	223330	361592	160289	207092	414413	177135	84440	94864.2	382406	375123	364318	GO:0009664(BP:plant-type cell wall organization);GO:0005576(CC:extracellular region);GO:0016020(CC:membrane);GO:0005618(CC:cell wall)				PF03330(Lytic transglycolase);PF01357(Expansin C-terminal domain)
A0A2H4YIR5	Expansin 82	EXP82	A0A2H4YIR5	A0A2H4YIR5	EXP82	Expansin 82	A0A2H4YIR5_9POAL	19	4557240	7364310	10774300	3748450	9195100	8682860	1571090	3115380	2574070	661331	1028120	1565560	767720	469247	586130	2183650	2477460	2221600	GO:0019953(BP:sexual reproduction);GO:0005576(CC:extracellular region)				PF03330(Lytic transglycolase);PF01357(Expansin C-terminal domain)
A0A2H4YIR8	Expansin 17	EXP17	A0A2H4YIR8	A0A2H4YIR8	EXP17	Expansin 17	A0A2H4YIR8_9POAL	2		21660.3	26679.1		41767.5				7591.27		3974.3		6021.61			12458.5	12431.2	10170.5	GO:0019953(BP:sexual reproduction);GO:0005576(CC:extracellular region)				PF03330(Lytic transglycolase);PF01357(Expansin C-terminal domain)
A0A2H4YIS6	Expansin 10	EXP10	A0A2H4YIS6	A0A2H4YIS6	EXP10	Expansin 10	A0A2H4YIS6_9POAL	3		6510.22	6986.52		12547.9		15976.1		10293.5		17261	22170.7	41732.9		9867.44	14703.6	14857.7	29401.5	GO:0019953(BP:sexual reproduction);GO:0005576(CC:extracellular region)				PF01357(Expansin C-terminal domain);PF03330(Lytic transglycolase)
A0A2H4YIS8	Expansin	EXP60	A0A2H4YIS8	A0A2H4YIS8	EXP60	Expansin	A0A2H4YIS8_9POAL	4	283370	266618	301402	303911	304634	277631		129913	193771		421612					238658	150504	79009.5					PF01357(Expansin C-terminal domain);PF03330(Lytic transglycolase)
A0A2H4YIV1	Expansin 91	EXP91	A0A2H4YIV1	A0A2H4YIS7;A0A2H4YIT6;A0A2H4YIV1	EXP91	Expansin 91	A0A2H4YIV1_9POAL	2		34528.3	29018.5	28937.9	34569.1		76246.1	77111.6		68216.9	65754.5	49747.1	104082	99424.8	98792.8	77785.3	90276	90163.2					PF01357(Expansin C-terminal domain)
A0A2H4YIV5	Expansin	EXP62	A0A2H4YIV5	A0A2H4YIV5	EXP62	Expansin	A0A2H4YIV5_9POAL	7	395835	710190	1059950	242716	3225830	987479	3861240	1086700	4076040	15765200	10911400	8149750	8416510	4896360	8817160	7144070	7760180	8027460	GO:0009664(BP:plant-type cell wall organization);GO:0005576(CC:extracellular region);GO:0016020(CC:membrane);GO:0005618(CC:cell wall)				PF03330(Lytic transglycolase);PF01357(Expansin C-terminal domain)
A0A2H4YIX8	Expansin 49	EXP49	A0A2H4YIX8	A0A2H4YIX8	EXP49	Expansin 49	A0A2H4YIX8_9POAL	11	390018	306127	594500	122664	876807	148995	597602	265929	666011	2750860	1528250	543656	1764840	1103150	1213350	1180000	1330460	1203040	GO:0019953(BP:sexual reproduction);GO:0005576(CC:extracellular region)				PF01357(Expansin C-terminal domain);PF03330(Lytic transglycolase)
A0A2H4YIY1	Expansin 88	EXP88	A0A2H4YIY1	A0A2H4YIY1	EXP88	Expansin 88	A0A2H4YIY1_9POAL	3		31409.9	30557.2	24702.1	47064.3	38663.9	17611.6	8855.58	20415.3	10964.2	9007.43	11747.8				16056.3	16732.1	10805.6	GO:0019953(BP:sexual reproduction);GO:0005576(CC:extracellular region)				PF01357(Expansin C-terminal domain);PF03330(Lytic transglycolase)
A0A2H4YJ00	Expansin	EXP48	A0A2H4YJ00	A0A2H4YJ00	EXP48	Expansin	A0A2H4YJ00_9POAL	9	3853060	4768710	5405900	3074630	6780040	5751710	2078510	1028500	1590140	1645710	1546090	2817260	776681	381799	325867	2093870	2016040	2100300	GO:0009664(BP:plant-type cell wall organization);GO:0005576(CC:extracellular region);GO:0016020(CC:membrane);GO:0005618(CC:cell wall)				PF03330(Lytic transglycolase);PF01357(Expansin C-terminal domain)
A0A2H4YJ11	Expansin 46	EXP46	A0A2H4YJ11	A0A2H4YJ11	EXP46	Expansin 46	A0A2H4YJ11_9POAL	3	154042	124325	69665.1	156604	114658	91184.9		12644.2			10746.2	121933				46824.9	53109.1	43519	GO:0019953(BP:sexual reproduction);GO:0005576(CC:extracellular region);GO:0016021(CC:integral component of membrane)				PF03330(Lytic transglycolase);PF01357(Expansin C-terminal domain)
A0A2H4YJ21	Expansin 4	EXP4	A0A2H4YJ21	A0A2H4YJ21	EXP4	Expansin 4	A0A2H4YJ21_9POAL	19	378510	166625	199370	35930.1	951174	290509	481599	349375	632878	5399450	2926540	798988	2619480	1516270	1706510	2091770	1949350	2042070	GO:0019953(BP:sexual reproduction);GO:0005576(CC:extracellular region)				PF03330(Lytic transglycolase);PF01357(Expansin C-terminal domain)
A0A2I6QQI5	12-oxo-phytodienoic acid	OPR1	A0A2I6QQI5	A0A2I6QQI5	OPR1	12-oxo-phytodienoic acid	A0A2I6QQI5_9POAL	21	486869	397602	478008	334864	499464	482204	492676	195679	473569	846086	805497	552589	689069	635640	589640	645953	627346	651657	GO:0016491(MF:oxidoreductase activity);GO:0010181(MF:FMN binding);GO:0055114(NA:NA)	K05894(OPR)	ko00592(alpha-Linolenic acid metabolism)		PF00724(NADH:flavin oxidoreductase / NADH oxidase family)
A0A2I7FRK7	Calcineurin B-like protein	CBL9	A0A2I7FRK7	A0A2I7FRK7;A0A3S6RHZ9	CBL9	Calcineurin B-like protein	A0A2I7FRK7_9POAL	7		25709.9	27024.1	21494.6	34164.6	24602.4	100083	73685.8	82536.8	102761	88080.3	75982.7	82440.9	133986	144884	76955.7	96953.6	92833.4	GO:0042538(BP:hyperosmotic salinity response);GO:0043266(BP:regulation of potassium ion transport);GO:0009705(CC:plant-type vacuole membrane);GO:0005886(CC:plasma membrane);GO:0005509(MF:calcium ion binding);GO:2000021(NA:NA)	K06268(PPP3R)	ko04010(MAPK signaling pathway);ko04310(Wnt signaling pathway);ko04370(VEGF signaling pathway);ko04020(Calcium signaling pathway);ko04022(cGMP-PKG signaling pathway);ko04114(Oocyte meiosis);ko04218(Cellular senescence);;;;;;;;;;;;;;;;;;;;;;;;;		PF13499(EF-hand domain pair);PF13202(EF hand)
A0A2K9REJ4	Stress-induced NAc protein 1 SNAC1		A0A2K9REJ4	A0A139ZSG4;A0A2K9REJ4;A0A9E7V708		Stress-induced NAc protein 1 SNAC1	A0A2K9REJ4_9POAL	7	401152	126657	151388	173600	126318	173299	250581	158503	224289	215829	215322	191060	191364	148232	61859.8	215183	215132	189446	GO:0006355(BP:regulation of transcription, DNA-templated);GO:0005634(CC:nucleus);GO:0003677(MF:DNA binding)				PF02365(No apical meristem (NAM) protein)
A0A2K9REJ5	HVA22-like protein		A0A2K9REJ5	A0A2K9REJ5		HVA22-like protein	A0A2K9REJ5_9POAL	2		7241.05	12198.8		10617				2047.64			6076.15							GO:0016020(CC:membrane)	K17279			PF03134(TB2/DP1, HVA22 family)
A0A2K9REK8	Spermidine synthase SPDS		A0A2K9REK8	A0A2K9REK8		Spermidine synthase SPDS	A0A2K9REK8_9POAL	9	79669.8	82829.6	106548	150452	96092.1	76661.8	125448	48785	118713	187795	188759	80712.6	207005	237842	169599	170094	181384	165711	GO:0006595(BP:polyamine metabolic process);GO:0004766(MF:spermidine synthase activity)	K00797(speE)	ko00270(Cysteine and methionine metabolism);ko00330(Arginine and proline metabolism);ko00480(Glutathione metabolism)		PF01564(Spermine/spermidine synthase domain);PF17284(Spermidine synthase tetramerisation domain)
A0A2K9REL2	Asparagine synthetase [glutamine-hydrolyzing]		A0A2K9REL2	A0A2K9REL2		Asparagine synthetase [glutamine-hydrolyzing]	A0A2K9REL2_9POAL	13	212498	257848	192693	282474	138810	200460	217855	371623	222154	96994.9	105246	103599	144894	222067	179785	210340	204928	209893	GO:0006529(BP:asparagine biosynthetic process);GO:0004066(MF:asparagine synthase (glutamine-hydrolyzing) activity);GO:0000166(MF:nucleotide binding)	K01953(asnB)	ko00250(Alanine, aspartate and glutamate metabolism)		PF00733(Asparagine synthase);PF13537(Glutamine amidotransferase domain)
A0A2K9REL5	Serine/threonine protein kinase SAPK4		A0A2K9REL5	A0A2K9REL5		Serine/threonine protein kinase SAPK4	A0A2K9REL5_9POAL	7	213669	187542	221976	291378	140474	133044	219227	466066	225291	287104	256804	164419	152106	254290	374060	219608	233667	240022	GO:0006468(BP:protein phosphorylation);GO:0005524(MF:ATP binding);GO:0004674(MF:protein serine/threonine kinase activity)	K14498(SNRK2)	ko04016(MAPK signaling pathway - plant);ko04075(Plant hormone signal transduction)		PF00069(Protein kinase domain)
A0A2P1L3F2	Flowering BHLH 1		A0A2P1L3F2	A0A2P1L3F2;A0A2P1L3G6		Flowering BHLH 1	A0A2P1L3F2_9POAL	2	46448.9	45605.4	43334.7		30104		37835.6	60981.5	52819.1	28956.9	27318.7	41154	56316.6	44189.1			33659.9	52450.1	GO:0005488(MF:binding)				PF00010(Helix-loop-helix DNA-binding domain)
A0A2P1NQ54	Potassium transporter (Fragment)	HAK7	A0A2P1NQ54	A0A0C5AVN0;A0A1L3GKG2;A0A2P1NQ54	HAK7	Potassium transporter (Fragment)	A0A2P1NQ54_9POAL	3	140848	152301	140503	227145	120631	120967	139061	113871	108717	98860.8	91774.1	92759.2	87773	117015	135773	116170	149971	107364	GO:0071805(BP:potassium ion transmembrane transport);GO:0016021(CC:integral component of membrane);GO:0015079(MF:potassium ion transmembrane transporter activity)	K03549			PF02705(K+ potassium transporter)
A0A2R4QN50	N-alpha-acetyltransferase 50	Shy3280Sca001_122	A0A2R4QN50	A0A2R4QN50	Shy3280Sca001_122	N-alpha-acetyltransferase 50	A0A2R4QN50_9POAL	13	563719	491563	635970	515614	634071	485044	545646	231317	551578	461597	455849	490288	573206	478128	452263	491782	585733	548154	GO:0008080(MF:N-acetyltransferase activity)				PF00583(Acetyltransferase (GNAT) family)
A0A2R4QN51	Protein YIP	Shy3280Sca001_080	A0A2R4QN51	A0A2R4QN51	Shy3280Sca001_080	Protein YIP	A0A2R4QN51_9POAL	11	818120	891320	1094880	605169	1164870	1090120	1368500	863374	1497360	1154790	1439100	1324740	1501650	1028980	1192340	1323840	1360910	1363660	GO:0016021(CC:integral component of membrane)				PF04893(Yip1 domain)
A0A2R4QN56	Uncharacterized protein	Shy3280Sca003_054	A0A2R4QN56	A0A2R4QN56	Shy3280Sca003_054	Uncharacterized protein	A0A2R4QN56_9POAL	8	1529800	1317190	1308500	1751440	1460950	1553920	767133	179941	823086	945802	970891	1245750	789263	717075	733213	1001720	977330	988825	GO:0009507(CC:chloroplast);GO:0005773(CC:vacuole)				PF09585(Conserved hypothetical protein (Lin0512_fam))
A0A2R4QN57	Cytosine-specific DNA methylase	Shy3280Sca002_079	A0A2R4QN57;A0A2R4QND9	A0A2R4QN57;A0A2R4QND9	Shy3280Sca002_079;Shy3280Sca015_047	Cytosine-specific DNA methylase	A0A2R4QN57_9POAL;A0A2R4QND9_9POAL	3		29066.5	28856	36679.5	28800.1	24174.5	33896.8	38096.3	25586.7	15415.8	22958.1	26284.2	17771.5	19413.5	32422.7	28835.5	24707.7	23034	GO:0032259(BP:methylation);GO:0008168(MF:methyltransferase activity)	K15336			PF00145(C-5 cytosine-specific DNA methylase)
A0A2R4QN58	GDSL esterase/lipase	Shy3280Sca003_030	A0A2R4QN58	A0A2R4QN58	Shy3280Sca003_030	GDSL esterase/lipase	A0A2R4QN58_9POAL	9	255248	183442	317142	224900	344230	352336	155819	53231	193613	153297	179908	147780	142820	130616	100120	187658	193294	184336	GO:0006629(BP:lipid metabolic process);GO:0016298(MF:lipase activity)				PF00657(GDSL-like Lipase/Acylhydrolase)
A0A2R4QN61	LPPG:FO 2-phospho-L-lactate transferase CofD/UPF0052	Shy3280Sca003_076	A0A2R4QN61	A0A2R4QN61	Shy3280Sca003_076	LPPG:FO 2-phospho-L-lactate transferase CofD/UPF0052	A0A2R4QN61_9POAL	11	84484.1	88036.7	91677.4	83750.2	65821.4	80505.1	105259	141949	104500	99692.9	93607	100653	68201.3	96407.1	90860.7	104210	91940.6	98445.8					PF01933(2-phospho-L-lactate transferase CofD)
A0A2R4QN65	Acyl-transferase family protein	Shy3280Sca003_150	A0A2R4QN65	A0A2R4QN65;A0A2R4QNE6	Shy3280Sca003_150	Acyl-transferase family protein	A0A2R4QN65_9POAL	6	393290	569940	580551	333136	611336	552192	1236420	706656	998282	1130820	1258150	1054850	1210920	1225470	1317090	1216910	1038220	1110880	GO:0016747(MF:acyltransferase activity, transferring groups other than amino-acyl groups)				PF02458(Transferase family)
A0A2R4QN68	10-deacetylbaccatin III-10-O-acetyl transferase	Shy3280Sca003_140	A0A2R4QN68;A0A2R4QNF2	A0A2R4QN68;A0A2R4QNF2	Shy3280Sca003_140;Shy3280Sca016_093	10-deacetylbaccatin III-10-O-acetyl transferase	A0A2R4QN68_9POAL;A0A2R4QNF2_9POAL	5	50841.6	117895	188416	65632	149750	117438	245088	174611	223685	219132	235521	205012	217896	208590	311652	220458	214538	231436	GO:0016747(MF:acyltransferase activity, transferring groups other than amino-acyl groups)				PF02458(Transferase family)
A0A2R4QN69	10-deacetylbaccatin III-10-O-acetyl transferase	Shy3280Sca004_043	A0A2R4QN69	A0A2R4QN69	Shy3280Sca004_043	10-deacetylbaccatin III-10-O-acetyl transferase	A0A2R4QN69_9POAL	21	476329	879732	822772	527791	850319	815950	1553350	1190890	1536090	1421100	1534750	1395920	1367270	1534210	1621770	1557240	1557080	1553190	GO:0016747(MF:acyltransferase activity, transferring groups other than amino-acyl groups)				PF02458(Transferase family)
A0A2R4QN70	Ubiquitin-activating enzyme E1-like	Shy3280Sca003_135	A0A2R4QN70	A0A2R4QN70;A0A2R4QNE1;A0A2R4QNG7	Shy3280Sca003_135	Ubiquitin-activating enzyme E1-like	A0A2R4QN70_9POAL	20	139360	130375	113116	132278	72812.3	101335	148910	215756	141493	129163	104763	117526	89816.1	140634	123295	112082	130115	133220	GO:0010150(BP:leaf senescence);GO:0006914(BP:autophagy);GO:0005829(CC:cytosol);GO:0008641(MF:ubiquitin-like modifier activating enzyme activity)	K08337(ATG7)	ko04140(Autophagy - animal);ko04138(Autophagy - yeast);ko04136(Autophagy - other);ko04216(Ferroptosis);		PF00899(ThiF family);PF16420(Ubiquitin-like modifier-activating enzyme ATG7 N-terminus)
A0A2R4QN71	Heterogeneous nuclear ribonucleoprotein A2/B1	Shy3280Sca003_085	A0A2R4QN71	A0A2R4QN71	Shy3280Sca003_085	Heterogeneous nuclear ribonucleoprotein A2/B1	A0A2R4QN71_9POAL	28	4563830	3537450	2873910	4062450	3485240	3220470	2151800	1811830	2084720	2305650	2359220	2735240	2313830	2173380	2263260	2912620	2813180	2891840	GO:0019013(CC:viral nucleocapsid);GO:0003676(MF:nucleic acid binding);GO:0000166(MF:nucleotide binding);GO:0030529(NA:NA)	K12741(HNRNPA1_3)	ko03040(Spliceosome);		PF00076(RNA recognition motif)
A0A2R4QN73	NECAP PHear domain-containing protein	Shy3280Sca003_130	A0A2R4QN73	A0A2R4QN73;A0A2R4QNE7;A0A2R4QNG1	Shy3280Sca003_130	NECAP PHear domain-containing protein	A0A2R4QN73_9POAL	19	220075	179499	189943	167799	227244	206917	311846	148885	300713	349809	366469	317628	359864	334701	372859	325708	317603	331760	GO:0006897(BP:endocytosis);GO:0016020(CC:membrane)	K20069			PF07933(Protein of unknown function (DUF1681))
A0A2R4QN87	Acetyltransferase 1-like protein	Sh083P14_g0160	A0A2R4QN87	A0A2R4QN87;A0A2R4QNG8;A0A2R4QNH0;A0A4P2TEF8;A0A4P2TF28;A0A4P2TF42	Sh083P14_g0160	Acetyltransferase 1-like protein	A0A2R4QN87_9POAL	61	765761	868309	812035	892440	487141	715655	859743	1377680	939739	572469	554220	526483	651378	830883	845898	842292	826467	812955		K00670			PF13414(TPR repeat);PF12569(N-terminal acetyltransferase A, auxiliary subunit)
A0A2R4QN98	Chitinase domain-containing protein 1	Shy3280Sca009_036	A0A2R4QN98;A0A2R4QNB9;A0A2R4QND3	A0A2R4QN98;A0A2R4QNB9;A0A2R4QND3	Shy3280Sca009_036;Shy3280Sca010_063;Shy3280Sca012_045	Chitinase domain-containing protein 1	A0A2R4QN98_9POAL;A0A2R4QNB9_9POAL;A0A2R4QND3_9POAL	23	96748.3	140915	201633	95434.5	210043	167991	204390	80770.5	152581	159534	174120	153332	188283	150225	142432	161959	173261	162482	GO:0005975(BP:carbohydrate metabolic process);GO:0006032(BP:chitin catabolic process);GO:0016021(CC:integral component of membrane);GO:0005783(CC:endoplasmic reticulum);GO:0004568(MF:chitinase activity)	K17525			PF00704(Glycosyl hydrolases family 18)
A0A2R4QNA0	Oxidoreductase	Shy3280Sca007_053	A0A2R4QNA0	A0A2R4QN95;A0A2R4QNA0;A0A4P2TFW4;A0A4P2THH2;A0A4P2TJS8	Shy3280Sca007_053	Oxidoreductase	A0A2R4QNA0_9POAL	15	681406	739886	736083	988245	903408	949844	1201490	841934	1557670	3319130	2588060	1671750	1950410	2859290	2681330	2248160	2147940	2167750					PF00248(Aldo/keto reductase family)
A0A2R4QNA1	Aldo/keto reductase	Shy3280Sca007_074	A0A2R4QNA1	A0A2R4QNA1	Shy3280Sca007_074	Aldo/keto reductase	A0A2R4QNA1_9POAL	26	1180360	951627	989170	1189960	981204	944668	782887	595844	890510	1166160	1049420	867532	854798	888912	1102760	968000	963874	1071420					PF00248(Aldo/keto reductase family)
A0A2R4QNA2	PsbP-related thylakoid lumenal	Shy3280Sca007_160	A0A2R4QNA2	A0A2R4QNA2;A0A4P2TEG9;A0A4P2THG5;A0A4V0NRV9	Shy3280Sca007_160	PsbP-related thylakoid lumenal	A0A2R4QNA2_9POAL	15	351169	321121	328338	480076	354347	310882	256391	101376	317335	492089	421979	372147	340405	455582	348317	398734	378446	376052	GO:0015979(BP:photosynthesis);GO:0009654(CC:photosystem II oxygen evolving complex);GO:0019898(CC:extrinsic component of membrane);GO:0005509(MF:calcium ion binding)				PF20928(PsbP, C-terminal)
A0A2R4QNA4	Uncharacterized protein	Sh038L23_g0100	A0A2R4QNA4;A0A4P2TED2;A0A4P2THJ2	A0A2R4QNA4;A0A4P2TED2;A0A4P2THJ2	Sh038L23_g0100;Sh064N22_g0080;Sh098J09_g0230	Uncharacterized protein	A0A2R4QNA4_9POAL;A0A4P2TED2_9POAL;A0A4P2THJ2_9POAL	1	107436	86417.9	40335.2	75214.5	74413.4	33153.3				99535.4	21244.9	45420.9	45797.9	40779.1		89781.5	32127.4						PF15370(NOP protein chaperone 1)
A0A2R4QNA9	ATP-dependent RNA helicase	Shy3280Sca008_095	A0A2R4QNA9	A0A2R4QNA9	Shy3280Sca008_095	ATP-dependent RNA helicase	A0A2R4QNA9_9POAL	1		6926.53	2491.42					5519.07	4402.5								4760.8		GO:0016787(MF:hydrolase activity);GO:0000166(MF:nucleotide binding)	K17679			PF00270(DEAD/DEAH box helicase);PF00271(Helicase conserved C-terminal domain)
A0A2R4QNB0	FtsH protease	Shy3280Sca009_102	A0A2R4QNB0;A0A2R4QND2	A0A2R4QNB0;A0A2R4QND2	Shy3280Sca009_102;Shy3280Sca012_096	FtsH protease	A0A2R4QNB0_9POAL;A0A2R4QND2_9POAL	16	128974	143159	145143	113147	127123	118596	108823	92095.6	142835	101175	110720	98860.1	132022	104313	103291	120422	125413	118225	GO:0006508(BP:proteolysis);GO:0016020(CC:membrane);GO:0004222(MF:metalloendopeptidase activity);GO:0005524(MF:ATP binding)	K08955(YME1)	ko04139(Mitophagy - yeast)		PF00004(ATPase family associated with various cellular activities (AAA));PF17862(AAA+ lid domain);PF01434(Peptidase family M41)
A0A2R4QNB1	Polygalacturonase	Shy3280Sca009_048	A0A2R4QNB1;A0A2R4QNC2	A0A2R4QNB1;A0A2R4QNB2;A0A2R4QNC2	Shy3280Sca009_048;Shy3280Sca012_059	Polygalacturonase	A0A2R4QNB1_9POAL;A0A2R4QNC2_9POAL	13	318097	437543	578071	153052	691675	505940	400610	290578	499961	190133	242457	404266	180737	64311.7	102188	290824	277075	299487	GO:0005975(BP:carbohydrate metabolic process);GO:0071555(BP:cell wall organization);GO:0005576(CC:extracellular region);GO:0004650(MF:polygalacturonase activity)				PF00295(Glycosyl hydrolases family 28)
A0A2R4QNB3	protein-serine/threonine phosphatase	Shy3280Sca007_019	A0A2R4QNB3	A0A2R4QNB3	Shy3280Sca007_019	protein-serine/threonine phosphatase	A0A2R4QNB3_9POAL	1			57931.8		29357.1		42533.3	15484.1	50784	10631.1	34062.4		35701.1	22577	17478.2	42690.4	21812.2	30163.6	GO:0006470(BP:protein dephosphorylation);GO:0046872(MF:metal ion binding);GO:0004722(MF:protein serine/threonine phosphatase activity)	K17506			PF00481(Protein phosphatase 2C)
A0A2R4QNB5	Glycosyltransferase	Shy3280Sca011_041	A0A2R4QNB5	A0A2R4QNB5	Shy3280Sca011_041	Glycosyltransferase	A0A2R4QNB5_9POAL	1							26381.9		14942.4	42213.9		32505.1	30808.4	67652.8		21797.9		26216.5		K08237			PF00201(UDP-glucoronosyl and UDP-glucosyl transferase)
A0A2R4QNB7	phosphoglucomutase (alpha-D-glucose-1,6-bisphosphate-dependent)	Shy3280Sca008_085	A0A2R4QNB7	A0A2R4QNB7	Shy3280Sca008_085	phosphoglucomutase (alpha-D-glucose-1,6-bisphosphate-dependent)	A0A2R4QNB7_9POAL	22	486125	584440	588536	669196	618187	675768	446036	291570	566380	698442	639625	629262	639692	665087	514961	608518	657359	640409	GO:0004614(MF:phosphoglucomutase activity)	K01835(pgm)	ko01250(Biosynthesis of nucleotide sugars);ko00010(Glycolysis / Gluconeogenesis);ko00030(Pentose phosphate pathway);ko00052(Galactose metabolism);ko00500(Starch and sucrose metabolism);ko00520(Amino sugar and nucleotide sugar metabolism);ko00230(Purine metabolism);ko00521(Streptomycin biosynthesis)		PF02880(Phosphoglucomutase/phosphomannomutase, alpha/beta/alpha domain III);PF02879(Phosphoglucomutase/phosphomannomutase, alpha/beta/alpha domain II);PF02878(Phosphoglucomutase/phosphomannomutase, alpha/beta/alpha domain I)
A0A2R4QNB8	Polypyrimidine tract-binding	Shy3280Sca009_042	A0A2R4QNB8;A0A2R4QNE5	A0A2R4QNB8;A0A2R4QNE5	Shy3280Sca009_042;Shy3280Sca010_068	Polypyrimidine tract-binding	A0A2R4QNB8_9POAL;A0A2R4QNE5_9POAL	4	47527	61838	57852.1	54927.4	42256.1	41872.7	51019	53741.4	44373.1	42258.7	36924.5	35662.8	42276	55732.3	48414.4	46388.6	52277.5	54331.1		K14948			PF00076(RNA recognition motif);PF13893(RNA recognition motif. (a.k.a. RRM, RBD, or RNP domain))
A0A2R4QNC0	SEC13	Shy3280Sca009_027	A0A2R4QNC0;A0A2R4QND8	A0A2R4QNC0;A0A2R4QND8	Shy3280Sca009_027;Shy3280Sca011_100	SEC13	A0A2R4QNC0_9POAL;A0A2R4QND8_9POAL	4	79222.7	60435.8	43973.3	50805.7	23501.9	48234.3	35606.3	84702.7	31854.7	26032.2	22490.3	17335.7	33275.8	41493.3	46534.1	31710	41384.8	46058.9	GO:0005635(CC:nuclear envelope)	K14299(SEH1)	ko03013(Nucleocytoplasmic transport);ko04150(mTOR signaling pathway);		PF00400(WD domain, G-beta repeat)
A0A2R4QNC3	ATP-dependent RNA helicase	Shy3280Sca009_122	A0A2R4QNC3	A0A2R4QNC3	Shy3280Sca009_122	ATP-dependent RNA helicase	A0A2R4QNC3_9POAL	13	174975	164823	146411	157892	129693	145370	153027	177771	155525	111309	150940	122876	137234	151165	158803	143891	154594	161259	GO:0003676(MF:nucleic acid binding);GO:0005524(MF:ATP binding);GO:0004386(MF:helicase activity)	K17679			PF00271(Helicase conserved C-terminal domain);PF00270(DEAD/DEAH box helicase)
A0A2R4QND5	Cytochrome C oxidase	Shy3280Sca002_088	A0A2R4QND5	A0A2R4QND5	Shy3280Sca002_088	Cytochrome C oxidase	A0A2R4QND5_9POAL	22	2988100	2119010	2208400	2473830	1879860	1720220	2089330	2039990	2383690	2003230	2028150	1702680	1891400	1937950	2368800	2285650	2181460	2322440	GO:1902600(BP:proton transmembrane transport);GO:0005740(CC:mitochondrial envelope);GO:0004129(MF:cytochrome-c oxidase activity)	K02265(COX5B)	ko00190(Oxidative phosphorylation);;;;;;;;;;;		PF01215(Cytochrome c oxidase subunit Vb)
A0A2R4QNE4	Kinase	Shy3280Sca004_111	A0A2R4QNE4	A0A2R4QNE4	Shy3280Sca004_111	Kinase	A0A2R4QNE4_9POAL	28	321197	273038	252483	250534	158751	283483	270839	673255	288772	152524	177058	191922	178421	154373	176514	241777	202281	226563	GO:0006468(BP:protein phosphorylation);GO:0004672(MF:protein kinase activity);GO:0005524(MF:ATP binding)	K17541			PF00069(Protein kinase domain)
A0A2R4QNE7	Adaptin ear-binding	Shy3280Sca016_105	A0A2R4QNE7	A0A2R4QNE7	Shy3280Sca016_105	Adaptin ear-binding	A0A2R4QNE7_9POAL	3	32877.1	77739.3	86264.1	44744.9	96037.4	92539.3	131044	75870.7	138775	122090	165124	153732	147706	110069	151658	126269	118806	141527	GO:0006897(BP:endocytosis);GO:0016020(CC:membrane)	K20069			PF07933(Protein of unknown function (DUF1681))
A0A2R4QNF4	Tetratricopeptide repeat	Shy3280Sca004_143	A0A2R4QNF4	A0A2R4QNF4	Shy3280Sca004_143	Tetratricopeptide repeat	A0A2R4QNF4_9POAL	4	61215.1	50239.4	62248.9	41694.8	33360.6	52306.1	81290.3	112611	58422.2	33958.1	39937.3	46408.9	57508.4	32885.7	24611.3	36713.6	47870.3	40172.9	GO:0045454(BP:cell redox homeostasis);GO:0005623(NA:NA)				PF13414(TPR repeat)
A0A2R4QNF7	SNF7 domain	Shy3280Sca006_005	A0A2R4QNF7	A0A2R4QNF7	Shy3280Sca006_005	SNF7 domain	A0A2R4QNF7_9POAL	20	1122670	987041	1170850	706424	1182310	1007280	1242970	815509	1442220	943405	1335740	1028310	1390620	927921	1498880	1232210	1223330	1300780	GO:0007034(BP:vacuolar transport);GO:0005622(CC:intracellular anatomical structure)	K12194(CHMP4A_B)	ko03250(Viral life cycle - HIV-1);ko04144(Endocytosis);ko04217(Necroptosis)		PF03357(Snf7)
A0A2R4QNF9	Membrane-associated salt-inducible	Shy3280Sca019_057	A0A2R4QNF9;A0A2R4QNG3	A0A2R4QNF9;A0A2R4QNG3	Shy3280Sca019_057;Shy3280Sca020_028	Membrane-associated salt-inducible	A0A2R4QNF9_9POAL;A0A2R4QNG3_9POAL	1	72585.3	74420.5	65538.3	82651.8	49793.4	51609.2	19763.9	53230.6	33891.5	19694.8	22831.9	26699.6	12898.1	16836.5	18654.9	31439.3	20517.4	23165.6					PF01535(PPR repeat);PF13041(PPR repeat family)
A0A2R4QNG2	Taxadienol acetyl transferase	Shy3280Sca004_047	A0A2R4QNG2	A0A2R4QN65;A0A2R4QNE6;A0A2R4QNG2	Shy3280Sca004_047	Taxadienol acetyl transferase	A0A2R4QNG2_9POAL	32	1982620	3078710	3779010	2505180	4072180	3307580	7756020	4635180	8003460	8754540	8850470	6663600	7890200	8102390	8278440	7804960	7910610	7849360	GO:0016747(MF:acyltransferase activity, transferring groups other than amino-acyl groups)				PF02458(Transferase family)
A0A2R4QNG4	Zinc finger-like protein	Shy3280Sca019_048	A0A2R4QNG4;A0A2R4QNG6	A0A2R4QNG4;A0A2R4QNG6	Shy3280Sca019_048;Shy3280Sca020_019	Zinc finger-like protein	A0A2R4QNG4_9POAL;A0A2R4QNG6_9POAL	7	68753.7	42759.3	38917.1	66476.5	30214.6	45662.1	15995.3	81603.4	15598.2	22942.5	18274.7	17995.1	13564.3	14279.6	13762.6	23346.1	29991	20897.2	GO:0046872(MF:metal ion binding)				PF00642(Zinc finger C-x8-C-x5-C-x3-H type (and similar));PF14608(RNA-binding, Nab2-type zinc finger)
A0A2R4QNG5	Pentatricopeptide repeat-containing protein	Sh178F10_g0190	A0A2R4QNG5;A0A4P2THE7	A0A2R4QNG5;A0A4P2THE7	Sh178F10_g0190;Shy3280Sca020_033	Pentatricopeptide repeat-containing protein	A0A2R4QNG5_9POAL;A0A4P2THE7_9POAL	1		18387.3	13407.6					12836.9	8178.05
A0A2R4QNG8	Acetyltransferase (Fragment)	Shy3280Sca020_106	A0A2R4QNG8	A0A2R4QNG8;A0A2R4QNH0;A0A4P2TEF8;A0A4P2TF28;A0A4P2TF42	Shy3280Sca020_106	Acetyltransferase (Fragment)	A0A2R4QNG8_9POAL	3	57143.7		57048.8		26251.4		79188	178189	84525.2	36283.9	51445.5		55439.7	77936	73847.4	57269.7	47674.2	51649.3		K00670			PF12569(N-terminal acetyltransferase A, auxiliary subunit)
A0A2R4QNG9	RNA recognition motif	Shy3280Sca006_022	A0A2R4QNG9	A0A2R4QNG9;A0A4P2TJQ3	Shy3280Sca006_022	RNA recognition motif	A0A2R4QNG9_9POAL	19	503934	473005	433866	437714	432687	463023	245222	308711	250086	278317	292048	273272	265365	217846	291046	321152	314696	340065	GO:0003676(MF:nucleic acid binding);GO:0000166(MF:nucleotide binding)	K12741(HNRNPA1_3)	ko03040(Spliceosome);		PF00076(RNA recognition motif)
A0A2R4QNH1	MOT2 transcription factor	Shy3280Sca024_034	A0A2R4QNH1	A0A2R4QNH1	Shy3280Sca024_034	MOT2 transcription factor	A0A2R4QNH1_9POAL	9	528910	290708	252084	324250	179317	266571	173896	306493	146424	177268	152510	217260	149082	171154	96905.8	232748	184564	159242	GO:0003676(MF:nucleic acid binding)	K10643(CNOT4)	ko03018(RNA degradation)		PF00076(RNA recognition motif);PF14570(RING/Ubox like zinc-binding domain)
A0A2R4QNH2	RNA-binding	Shy3280Sca023_031	A0A2R4QNH2	A0A2R4QNH2	Shy3280Sca023_031	RNA-binding	A0A2R4QNH2_9POAL	3	383750	310298	315591	404604	283858	221814	143719	309382	179462	88153.3	120953	132628	119319	75278.5	85967.2	190573	144271	152406	GO:0003723(MF:RNA binding)				PF00076(RNA recognition motif)
A0A2R4QNH3	CTP synthase	Sh178F10_g0170	A0A2R4QNH3;A0A4P2TF48	A0A2R4QNH3;A0A4P2TF48;A0A4P2THF3	Sh178F10_g0170;Shy3280Sca020_040	CTP synthase	A0A2R4QNH3_9POAL;A0A4P2TF48_9POAL	14	106986	99219.3	93061.4	92295.6	57215.5	98162	118662	159400	133610	90182	64257.1	81068.2	67319.5	93974.6	70601.9	92081.2	98615.3	98878.8	GO:0006541(BP:glutamine metabolic process);GO:0044210(BP:'de novo' CTP biosynthetic process);GO:0003883(MF:CTP synthase activity);GO:0005524(MF:ATP binding)	K01937(pyrG)	ko01232(Nucleotide metabolism);ko01240(Biosynthesis of cofactors);ko00240(Pyrimidine metabolism)		PF00117(Glutamine amidotransferase class-I);PF06418(CTP synthase N-terminus)
A0A2R4QNH6	Signal recognition particle receptor subunit beta	Shy3280Sca024_073	A0A2R4QNH6	A0A2R4QNH6	Shy3280Sca024_073	Signal recognition particle receptor subunit beta	A0A2R4QNH6_9POAL	12	470691	589830	659830	418602	669684	545853	679529	463607	641704	598501	671220	655996	637427	596670	552405	736246	649868	601820	GO:0007264(BP:small GTPase mediated signal transduction);GO:0005622(CC:intracellular anatomical structure);GO:0016021(CC:integral component of membrane);GO:0005525(MF:GTP binding)	K12272(SRPRB)	ko03060(Protein export)		PF09439(Signal recognition particle receptor beta subunit)
A0A2R4QNH8	BZIP transcription factor	Shy3280Sca025_021	A0A2R4QNH8	A0A2R4QNH8	Shy3280Sca025_021	BZIP transcription factor	A0A2R4QNH8_9POAL	13	153970	133261	129314	201078	125287	170919	106905	151966	95460.3	78531.1	79508.1	113125	75759.7	43884.7	58444.4	81825.1	106557	99377.3	GO:0006355(BP:regulation of transcription, DNA-templated);GO:0043565(MF:sequence-specific DNA binding);GO:0003700(MF:DNA-binding transcription factor activity)				PF00170(bZIP transcription factor)
A0A2R4QNI3	Senescence-induced receptor	Shy3280Sca024_043	A0A2R4QNI3	A0A2R4QNI3	Shy3280Sca024_043	Senescence-induced receptor	A0A2R4QNI3_9POAL	62	750845	1016130	1216430	1035850	1081350	1031920	1014790	905233	1026100	606018	608695	761500	610475	455055	531916	776863	808237	779157	GO:0006468(BP:protein phosphorylation);GO:0016021(CC:integral component of membrane);GO:0005524(MF:ATP binding);GO:0004674(MF:protein serine/threonine kinase activity)				PF12799(Leucine Rich repeats (2 copies));PF07714(Protein tyrosine and serine/threonine kinase);PF12819(Malectin-like domain)
A0A2R4QNI5	Unknow	Shy3280Sca027_085	A0A2R4QNI5	A0A2R4QNI5	Shy3280Sca027_085	Unknow	A0A2R4QNI5_9POAL	2	39484.9	29490.4	26622.2	44173.2	37726.9	34166.1	30640.1		38623.1	50821.5	48568.9	42673.8	42843.7	31254.4	26328.2	31957.4	33493.3	49605
A0A2R4QNI7	Lactosylceramide	Shy3280Sca027_120	A0A2R4QNI7	A0A2R4QNI7	Shy3280Sca027_120	Lactosylceramide	A0A2R4QNI7_9POAL	10	110022	174064	228964	163229	228195	214176	454392	257006	490576	282952	411379	394375	523198	242046	349280	383059	376592	367816					PF04572(Alpha 1,4-glycosyltransferase conserved region);PF04488(Glycosyltransferase sugar-binding region containing DXD motif)
A0A2R4QNI9	WPP domain-interacting	Shy3280Sca030_042	A0A2R4QNI9	A0A2R4QNI9	Shy3280Sca030_042	WPP domain-interacting	A0A2R4QNI9_9POAL	1		7089.58	4970.76	10748.5		3612.45		9398.47										10884.1	GO:0016020(CC:membrane)
A0A2R4QNJ2	Delta14-sterol reductase	Shy3280Sca029_019	A0A2R4QNJ2	A0A2R4QNJ2	Shy3280Sca029_019	Delta14-sterol reductase	A0A2R4QNJ2_9POAL	4	416106	447916	599924	378876	581499	258633	508892	318384	435619	282330	330563	505158	433687	417190	382790	463222	500846	454412	GO:0016021(CC:integral component of membrane);GO:0050613(MF:delta14-sterol reductase activity);GO:0055114(NA:NA)	K00222(TM7SF2)	ko00100(Steroid biosynthesis)		PF01222(Ergosterol biosynthesis ERG4/ERG24 family)
A0A2R4QNJ4	Uncharacterized protein	Shy3280Sca034_048	A0A2R4QNJ4	A0A2R4QNJ4	Shy3280Sca034_048	Uncharacterized protein	A0A2R4QNJ4_9POAL	5	144204	96085.6	51914.6	100499	72113.5	78132	22081	18556.1	20530.5	13876.3	14934.1	25658.1	15101.5	10839.8		39123.8	37817.1	40492.4
A0A2R4QNK0	Cystatin	Shy3280Sca031_069	A0A2R4QNK0	A0A2R4QNK0	Shy3280Sca031_069	Cystatin	A0A2R4QNK0_9POAL	3	669763	1185590	1057950	1049470	951909	1080210	1248020	1079040	1535220	1056200	890737	1158210	1488980	1530090	930290	1292200	1377810	1315060	GO:0010466(BP:negative regulation of peptidase activity);GO:0030414(MF:peptidase inhibitor activity)	K13899(CST3)			PF16845(Aspartic acid proteinase inhibitor)
A0A2R4QNK1	SOUL heme-binding	Shy3280Sca030_087	A0A2R4QNK1	A0A2R4QNK1	Shy3280Sca030_087	SOUL heme-binding	A0A2R4QNK1_9POAL	5	258701	250374	243799	233843	288454	262295	364876	109668	354003	222249	238891	383698	325792	135684	152732	277678	270608	274379					PF04832(SOUL heme-binding protein)
A0A2R4QNK3	Annexin	Shy3280Sca034_103	A0A2R4QNK3	A0A2R4QNK3	Shy3280Sca034_103	Annexin	A0A2R4QNK3_9POAL	35	3993780	5235590	5805470	4892230	5851190	5145880	4886210	3219470	4947560	4909980	4810980	5473750	3792160	4089400	4289200	4673940	4726070	4809230	GO:0005509(MF:calcium ion binding);GO:0005544(MF:calcium-dependent phospholipid binding)				PF00191(Annexin)
A0A2R4QNK4	Chaperonin	Shy3280Sca040_034	A0A2R4QNK4	A0A2R4QNK4	Shy3280Sca040_034	Chaperonin	A0A2R4QNK4_9POAL	51	3735860	3451900	3201220	2979670	2768200	3200210	1870440	1746970	2339590	1929560	1828530	1744680	2055620	2262220	2006380	2424110	2482970	2454340	GO:0042026(BP:protein refolding);GO:0005737(CC:cytoplasm);GO:0005524(MF:ATP binding)	K04077(groEL)	ko03018(RNA degradation);;;;;		PF00118(TCP-1/cpn60 chaperonin family)
A0A2R4QNK7	ATP binding protein	Shy3280Sca030_095	A0A2R4QNK7	A0A2R4QNK7	Shy3280Sca030_095	ATP binding protein	A0A2R4QNK7_9POAL	6	73174.2	33824	30740.3	54141.8	22610.7	26886.4	29604	37274.8	20949.1	17906.3	22275.8	23861.4	14227.8	14702.3	21007	31176	23592.8	19586
A0A2R4QNK9	Elongin-C	Shy3280Sca035_044	A0A2R4QNK9	A0A2R4QNK9	Shy3280Sca035_044	Elongin-C	A0A2R4QNK9_9POAL	9	299035	243800	265724	226213	250188	275920	186267	83423.4	198494	173762	195885	244548	204348	194510	223336	207425	227068	210275	GO:0006511(BP:ubiquitin-dependent protein catabolic process)	K03872(ELOC)	ko04120(Ubiquitin mediated proteolysis);ko04066(HIF-1 signaling pathway);;;		PF03931(Skp1 family, tetramerisation domain)
A0A2R4QNL4	Zinc finger protein	Shy3280Sca040_147	A0A2R4QNL4	A0A2R4QNL4	Shy3280Sca040_147	Zinc finger protein	A0A2R4QNL4_9POAL	7	76439.5	102957	132864	48488.4	266209	212389	55244.2	133829	75486.6		39612.9	115875				40414.8	50927.3	36099.5	GO:0016021(CC:integral component of membrane);GO:0016788(MF:hydrolase activity, acting on ester bonds)				PF00657(GDSL-like Lipase/Acylhydrolase)
A0A2R4QNL5	SKP1-like protein	Shy3280Sca040_142	A0A2R4QNL5	A0A059PZ09;A0A059Q035;A0A2R4QNL5;T2D1Z0	Shy3280Sca040_142	SKP1-like protein	A0A2R4QNL5_9POAL	17	380610	388144	305612	354883	332771	313746	306863	350977	311409	345753	367724	319576	325772	439479	377273	388799	387871	373332	GO:0006511(BP:ubiquitin-dependent protein catabolic process);GO:0051287(MF:NAD binding);GO:0016616(MF:oxidoreductase activity, acting on the CH-OH group of donors, NAD or NADP as acceptor);GO:0055114(NA:NA)	K03094(SKP1)	ko04141(Protein processing in endoplasmic reticulum);ko04120(Ubiquitin mediated proteolysis);ko03083(Polycomb repressive complex);ko04310(Wnt signaling pathway);ko04341(Hedgehog signaling pathway - fly);ko04350(TGF-beta signaling pathway);ko04110(Cell cycle);ko04111(Cell cycle - yeast);ko04114(Oocyte meiosis);;;;;		PF03931(Skp1 family, tetramerisation domain);PF01466(Skp1 family, dimerisation domain)
A0A2R4QNL7	Guanine nucleotide-binding	Shy3280Sca040_029	A0A2R4QNL7	A0A2R4QNL7	Shy3280Sca040_029	Guanine nucleotide-binding	A0A2R4QNL7_9POAL	17	93902	125394	113979	132697	52710.3	91888.3	129863	250729	118306	76775	71994.4	61713.8	63707.4	95463.7	98948.6	100427	93894.5	105972	GO:0007186(BP:G protein-coupled receptor signaling pathway);GO:0031683(MF:G-protein beta/gamma-subunit complex binding);GO:0005525(MF:GTP binding);GO:0003924(MF:GTPase activity);GO:0004871(NA:NA)				PF00503(G-protein alpha subunit)
A0A2R4QNL8	Ribosomal S subunit	Shy3280Sca040_097	A0A2R4QNL8	A0A2R4QNL8	Shy3280Sca040_097	Ribosomal S subunit	A0A2R4QNL8_9POAL	20	204949	190788	215329	175992	168357	149383	125263	94025.6	124363	77260.5	82607	99012.9	102035	78967.8	75605.6	111140	133621	126046	GO:0006412(BP:translation);GO:0005840(CC:ribosome);GO:0003735(MF:structural constituent of ribosome);GO:0003723(MF:RNA binding)	K02988(RP-S5)	ko03010(Ribosome)		PF03719(Ribosomal protein S5, C-terminal domain);PF00333(Ribosomal protein S5, N-terminal domain)
A0A2R4QNM1	ATP binding microtuble motor	Shy3280Sca040_113	A0A2R4QNM1	A0A2R4QNM1	Shy3280Sca040_113	ATP binding microtuble motor	A0A2R4QNM1_9POAL	2	88544.8	114895	98163.1	98161.3	103561	73101.1	120828	61116.7	70890.2	81891.2	114520	87023.1	73655.1	92154.1	97191.6	88506.9	112152	89853.1		K10401(KIF18A)	ko04814(Motor proteins)		PF00225(Kinesin motor domain)
A0A2R4QNM2	PLAT/LH2 domain	Shy3280Sca034_051	A0A2R4QNM2	A0A2R4QNM2	Shy3280Sca034_051	PLAT/LH2 domain	A0A2R4QNM2_9POAL	9	9522450	32972300	37594400	5056780	45783700	18621600	31974200	4743430	27148400	27449300	32091200	41201000	22806400	18814600	17871500	31789200	26500700	26329800					PF01477(PLAT/LH2 domain)
A0A2R4QNM3	Myosin heavy	Shy3280Sca042_071	A0A2R4QNM3	A0A2R4QNM3	Shy3280Sca042_071	Myosin heavy	A0A2R4QNM3_9POAL	22	66667.4	109452	150594	56025	89524.3	120389	240742	627145	212025	133690	141712	149744	197054	178423	196770	177998	179074	169188					PF00612(IQ calmodulin-binding motif);PF01843(DIL domain)
A0A2R4QNM6	HECT-type E3 ubiquitin transferase	Shy3280Sca040_132	A0A2R4QNM6	A0A2R4QNM6	Shy3280Sca040_132	HECT-type E3 ubiquitin transferase	A0A2R4QNM6_9POAL	35	317700	355445	328380	339191	209148	260199	257751	472247	287932	197949	170801	170729	178680	230705	222390	260529	245413	276877	GO:0006511(BP:ubiquitin-dependent protein catabolic process);GO:0051287(MF:NAD binding);GO:0016616(MF:oxidoreductase activity, acting on the CH-OH group of donors, NAD or NADP as acceptor);GO:0055114(NA:NA)	K10590(TRIP12)	ko04120(Ubiquitin mediated proteolysis)		PF00632(HECT-domain (ubiquitin-transferase))
A0A2R4QNN1	Hydroxypyruvate reductase	Shy3280Sca040_144	A0A2R4QNN1	A0A2R4QNN1	Shy3280Sca040_144	Hydroxypyruvate reductase	A0A2R4QNN1_9POAL	32	40059.8	30689	41141.1		34434.1	33216.6	169670	110776	176184	568880	424155	290304	205772	519531	380192	302642	323950	321418	GO:0051287(MF:NAD binding);GO:0016616(MF:oxidoreductase activity, acting on the CH-OH group of donors, NAD or NADP as acceptor);GO:0055114(NA:NA)	K15893(HPR1)	ko00630(Glyoxylate and dicarboxylate metabolism);ko00260(Glycine, serine and threonine metabolism)		PF00389(D-isomer specific 2-hydroxyacid dehydrogenase, catalytic domain);PF02826(D-isomer specific 2-hydroxyacid dehydrogenase, NAD binding domain)
A0A2R4QNN2	Small nuclear ribonucleoprotein Sm D3	Shy3280Sca040_069	A0A2R4QNN2	A0A2R4QNN2	Shy3280Sca040_069	Small nuclear ribonucleoprotein Sm D3	A0A2R4QNN2_9POAL	10	2429280	2117170	2840200	1791310	3190240	2136950	2201970	955344	1881560	1925050	2149150	1213710	1970240	1538670	1116720	2377180	2184170	2189740	GO:0006396(BP:RNA processing);GO:0019013(CC:viral nucleocapsid);GO:0030529(NA:NA)	K11088(SNRPD3)	ko03040(Spliceosome);ko04139(Mitophagy - yeast);		PF01423(LSM domain)
A0A2R4QNN4	Myosin heavy chain	Shy3280Sca042_091	A0A2R4QNN4	A0A2R4QNN4;A0A059Q1R7	Shy3280Sca042_091	Myosin heavy chain	A0A2R4QNN4_9POAL	69	334966	398749	454321	229400	190779	344999	496514	1372950	514662	311912	311593	229096	314416	470365	490247	402882	402786	405355	GO:0016459(CC:myosin complex);GO:0003779(MF:actin binding);GO:0005524(MF:ATP binding);GO:0003774(MF:cytoskeletal motor activity)	K10357(MYO5)	ko04814(Motor proteins);		PF00612(IQ calmodulin-binding motif);PF00063(Myosin head (motor domain));PF01843(DIL domain);PF02736(Myosin N-terminal SH3-like domain)
A0A2R4QNN5	Uncharacterized protein	Shy3280Sca044_019	A0A2R4QNN5	A0A2R4QNN5	Shy3280Sca044_019	Uncharacterized protein	A0A2R4QNN5_9POAL	8	121459	182894	247215	246128	206818	188418	109197	29809.8	241406	160387	149429	70924.8	170715	189096	96715.9	195797	181869	201254	GO:0009579(CC:thylakoid);GO:0009507(CC:chloroplast)				PF10674(Ycf54 protein)
A0A2R4QNN8	phosphoglycerate mutase (2,3-diphosphoglycerate-independent)	Shy3280Sca044_053	A0A2R4QNN8	A0A2R4QNN8	Shy3280Sca044_053	phosphoglycerate mutase (2,3-diphosphoglycerate-independent)	A0A2R4QNN8_9POAL	11	1058850	943631	995140	896283	904370	845128	1164110	810688	1029880	911533	1018870	1203500	1150880	1069510	1296600	1026290	1047870	1120020	GO:0044281(BP:small molecule metabolic process);GO:0046872(MF:metal ion binding);GO:0016853(MF:isomerase activity);GO:0044724(NA:NA)	K15633(gpmI)	ko00010(Glycolysis / Gluconeogenesis);ko00680(Methane metabolism);ko00260(Glycine, serine and threonine metabolism)		PF01676(Metalloenzyme superfamily);PF06415(BPG-independent PGAM N-terminus (iPGM_N))
A0A2R4QNN9	COP1-Interacting protein-related	Shy3280Sca044_047	A0A2R4QNN9	A0A2R4QNN9	Shy3280Sca044_047	COP1-Interacting protein-related	A0A2R4QNN9_9POAL	40	6990250	3551620	2925320	3306550	3117960	3229840	1611450	2784820	1663350	1088250	1308830	1613650	1114240	929051	955829	2088370	1979090	1983980
A0A2R4QNP0	Oxidation resistance protein 1	Shy3280Sca041_111	A0A2R4QNP0	A0A2R4QNP0	Shy3280Sca041_111	Oxidation resistance protein 1	A0A2R4QNP0_9POAL	3		28221	14797.7	29234.2		24104.1	17680.5	17219.1	15018.2		10575		10296.8	11331.2	16410.4	17222.3	23564.9	16104.7					PF07534(TLD)
A0A2R4QNP1	glutathione transferase	Shy3280Sca051_002	A0A2R4QNP1	A0A2R4QNP1	Shy3280Sca051_002	glutathione transferase	A0A2R4QNP1_9POAL	32	19262700	19916200	25181800	15278800	28858400	26514500	15095200	5394970	12138400	31330700	24636700	23720000	14963000	17909700	16085300	21598500	20864700	21429300	GO:0016740(MF:transferase activity)	K00799(GST)	ko00480(Glutathione metabolism);ko00980(Metabolism of xenobiotics by cytochrome P450);ko00982(Drug metabolism - cytochrome P450);ko00983(Drug metabolism - other enzymes);;;;;;;;		PF02798(Glutathione S-transferase, N-terminal domain);PF00043(Glutathione S-transferase, C-terminal domain)
A0A2R4QNP3	Repressor protein	Shy3280Sca052_060	A0A2R4QNP3	A0A2R4QNP3	Shy3280Sca052_060	Repressor protein	A0A2R4QNP3_9POAL	3	280570	269355	321529	440768	342273	381075	255836	196920	214462	261189	239682	223455	222403	201947	186988	246005	241651	265918	GO:0005634(CC:nucleus);GO:0046982(MF:protein heterodimerization activity)				PF00808(Histone-like transcription factor (CBF/NF-Y) and archaeal histone)
A0A2R4QNP7	Hexosyltransferase	Shy3280Sca044_076	A0A2R4QNP7	A0A2R4QNP7	Shy3280Sca044_076	Hexosyltransferase	A0A2R4QNP7_9POAL	21	213250	234434	283993	234302	290954	233704	65826.2	52232.9	73675.9	21104.9	36244.1	56377.1		10314.4		87832.8	71689.3	83168.1	GO:0045489(BP:pectin biosynthetic process);GO:0071555(BP:cell wall organization);GO:0000139(CC:Golgi membrane);GO:0047262(MF:polygalacturonate 4-alpha-galacturonosyltransferase activity)	K13648(GAUT)	ko00520(Amino sugar and nucleotide sugar metabolism)		PF01501(Glycosyl transferase family 8)
A0A2R4QNQ0	Polygalacturonase	Shy3280Sca052_025	A0A2R4QNQ0	A0A2R4QNQ0	Shy3280Sca052_025	Polygalacturonase	A0A2R4QNQ0_9POAL	7	118299	131729	132936	56570.4	132491	138200	100393	29793.4	88630.5	93976.2	96636.6	61171.8	134116	78608.2	100585	86551.4	73407.5	105235					PF03181(BURP domain)
A0A2R4QNQ3	Cullin 3B	Shy3280Sca055_050	A0A2R4QNQ3	A0A2R4QNQ3	Shy3280Sca055_050	Cullin 3B	A0A2R4QNQ3_9POAL	25	192306	174504	198555	197719	102025	200028	189509	323267	166194	124208	99828.6	122058	128007	150124	148268	155207	168343	150147	GO:0006511(BP:ubiquitin-dependent protein catabolic process);GO:0031625(MF:ubiquitin protein ligase binding)	K03869(CUL3)	ko04120(Ubiquitin mediated proteolysis);ko04340(Hedgehog signaling pathway);ko04341(Hedgehog signaling pathway - fly)		PF10557(Cullin protein neddylation domain);PF00888(Cullin family)
A0A2R4QNQ6	glutathione transferase	Shy3280Sca051_140	A0A2R4QNQ6	A0A2R4QNQ6	Shy3280Sca051_140	glutathione transferase	A0A2R4QNQ6_9POAL	31	5044250	9385020	13714000	4854000	16023700	11799400	11051800	3324570	8405460	22431500	16718600	18149800	10562400	12200300	10218500	12850600	12865100	13028100	GO:0004364(MF:glutathione transferase activity)	K00799(GST)	ko00480(Glutathione metabolism);ko00980(Metabolism of xenobiotics by cytochrome P450);ko00982(Drug metabolism - cytochrome P450);ko00983(Drug metabolism - other enzymes);;;;;;;;		PF00043(Glutathione S-transferase, C-terminal domain);PF02798(Glutathione S-transferase, N-terminal domain)
A0A2R4QNQ7	DNA-directed RNA polymerase subunit beta	Shy3280Sca055_015	A0A2R4QNQ7	A0A2R4QNQ7	Shy3280Sca055_015	DNA-directed RNA polymerase subunit beta	A0A2R4QNQ7_9POAL	4		31424.2	54570.4	38621.4	22073.3		25270.5	91688	27733.5		41853		17062.3	20155.7	11642.9	29462.5	23140	21204.3	GO:0032774(BP:RNA biosynthetic process);GO:0016779(MF:nucleotidyltransferase activity);GO:1901363(MF:heterocyclic compound binding);GO:0097159(MF:organic cyclic compound binding)	K16252(NRPD2)	ko03020(RNA polymerase)		PF04565(RNA polymerase Rpb2, domain 3);PF04566(RNA polymerase Rpb2, domain 4);PF04563(RNA polymerase beta subunit);PF04567(RNA polymerase Rpb2, domain 5);PF04561(RNA polymerase Rpb2, domain 2);PF04560(RNA polymerase Rpb2, domain 7);PF00562(RNA polymerase Rpb2, domain 6)
A0A2R4QNQ9	peptidylprolyl isomerase	Shy3280Sca052_045	A0A2R4QNQ9	A0A2R4QNQ9	Shy3280Sca052_045	peptidylprolyl isomerase	A0A2R4QNQ9_9POAL	25	1294110	1476730	1888290	1532950	2103950	2121510	1144350	429779	2060190	3772200	2927800	2453100	2050900	2725110	1621540	2399460	2328450	2481060	GO:0006457(BP:protein folding);GO:0000413(BP:protein peptidyl-prolyl isomerization);GO:0031977(CC:thylakoid lumen);GO:0009570(CC:chloroplast stroma);GO:0009535(CC:chloroplast thylakoid membrane);GO:0003755(MF:peptidyl-prolyl cis-trans isomerase activity)				PF00160(Cyclophilin type peptidyl-prolyl cis-trans isomerase/CLD);PF21329(Peptidyl-prolyl cis-trans isomerase CYP38-like, PsbQ-like domain)
A0A2R4QNR0	Ovule development	Shy3280Sca055_035	A0A2R4QNR0	A0A2R4QNR0	Shy3280Sca055_035	Ovule development	A0A2R4QNR0_9POAL	3		35818.8	34927.2	27969.4	93654.3	43143.6	42567.9	31664.5	21092	56582.1	35284.1	21519.4		43021.7	80571	63826.8	41467.7	54801	GO:0006351(BP:transcription, DNA-templated)				PF00847(AP2 domain)
A0A2R4QNR2	HEAT repeat	Shy3280Sca055_065	A0A2R4QNR2	A0A2R4QNR2	Shy3280Sca055_065	HEAT repeat	A0A2R4QNR2_9POAL	11	145736	84110.3	93349.8	71957.9		58503	66964.3	63547.4	83955.8		80712.9		126458	85034.8	83788.6	136276	92769.8	94854.3					PF10350(THADA/TRM732, DUF2428)
A0A2R4QNR3	Nodulation protein	Shy3280Sca057_020	A0A2R4QNR3	A0A2R4QNR3	Shy3280Sca057_020	Nodulation protein	A0A2R4QNR3_9POAL	5	67109.8	39886.3	35210.1	49671.2	61797.7	39944.5		22706.4				26446.6				15529.4	55389		GO:0016021(CC:integral component of membrane)
A0A2R4QNR6	Legumain-like	Shy3280Sca056_020	A0A2R4QNR6;Q0ZHB0	Q0ZHB0;A0A2R4QNR6;H2EUL5	Shy3280Sca056_020;VPE-1	Legumain-like	A0A2R4QNR6_9POAL;Q0ZHB0_SACOF	17	159896	130267	124569	101279	154713	134799	370286	249775	307148	483865	420098	373423	453850	373871	640014	333003	425216	439034	GO:0006508(BP:proteolysis);GO:0008233(MF:peptidase activity)	K01369(LGMN)	ko04142(Lysosome);		PF20985(Legumain, prodomain);PF01650(Peptidase C13 family)
A0A2R4QNR8	Uncharacterized protein	Shy3280Sca052_085	A0A2R4QNR8	A0A2R4QNR8	Shy3280Sca052_085	Uncharacterized protein	A0A2R4QNR8_9POAL	19	343605	258424	179509	388508	140890	204536	126899	301243	128884	153321	148265	125853	116273	143705	131520	199624	190139	179603					PF08642(Histone deacetylation protein Rxt3)
A0A2R4QNS0	Uncharacterized protein	Shy3280Sca055_040	A0A2R4QNS0	A0A2R4QNS0	Shy3280Sca055_040	Uncharacterized protein	A0A2R4QNS0_9POAL	7	58124.8	59959.3	60319.2	61515.9	64447.3	66477	54599	28577.6	55035.7	59066.3	60624.1	59492.5	60481.4	44036.4	30846.5	52386	55975.6	67657.9
A0A2R4QNS1	Uncharacterized protein	Shy3280Sca056_055	A0A2R4QNS1	A0A2R4QNS1	Shy3280Sca056_055	Uncharacterized protein	A0A2R4QNS1_9POAL	3	75851.1	76327.6	81373.4	70856.6	92831.8	78338	60399.8	40729.2	55726.7	59938	60138.7	62326.4	57988.4	49108.4	44825.2	59651.6	64452.5	64877.2	GO:0016021(CC:integral component of membrane)
A0A2R4QNS7	Haloacid dehalogenase	Shy3280Sca055_060	A0A2R4QNS7	A0A2R4QNS7	Shy3280Sca055_060	Haloacid dehalogenase	A0A2R4QNS7_9POAL	10	139793	139049	168690	148939	160840	192827	119306	81262.8	132323	138585	112045	155396	103973	117176	91587.8	118657	121258	151655	GO:0008152(BP:metabolic process);GO:0016787(MF:hydrolase activity)				PF00702(haloacid dehalogenase-like hydrolase)
A0A2R4QNS9	Alpha/beta-hydrolase	Shy3280Sca061_110	A0A2R4QNS9	A0A2R4QNS9	Shy3280Sca061_110	Alpha/beta-hydrolase	A0A2R4QNS9_9POAL	2			45270	26346.8	35276.5	21620.7	47232.3	36822.4	35578.5	51696.8	42051.9	32900.3	34650.7	38508.3	35600.5	50695.5	46021.9	43900.1	GO:0016042(BP:lipid catabolic process);GO:0016020(CC:membrane);GO:0016787(MF:hydrolase activity)				PF03893(Lipase 3 N-terminal region);PF01764(Lipase (class 3))
A0A2R4QNT3	SEC24-related protein	Shy3280Sca063_041	A0A2R4QNT3	A0A2R4QNT3	Shy3280Sca063_041	SEC24-related protein	A0A2R4QNT3_9POAL	9	54190.4	52061.3	45946.7	41104.6	20239.1	33217.1	35990.3	120195	45520.1	31672.9	20217.6		16476.1	31024.5	22241.8	29685	32839.6	38610.5	GO:0006886(BP:intracellular protein transport);GO:0006888(BP:endoplasmic reticulum to Golgi vesicle-mediated transport);GO:0030127(CC:COPII vesicle coat);GO:0008270(MF:zinc ion binding)				PF04815(Sec23/Sec24 helical domain);PF04811(Sec23/Sec24 trunk domain)
A0A2R4QNT4	Syntaxin 6	Shy3280Sca063_066	A0A2R4QNT4	A0A2R4QNT4	Shy3280Sca063_066	Syntaxin 6	A0A2R4QNT4_9POAL	2		20921.6	38546.8	12327.3	25067.5	23673.8	24726.9	38345.9	36662		23360.9	30901.5	27831.3	31037	18611.6	23435.6	25184	45703.9	GO:0016192(BP:vesicle-mediated transport);GO:0016021(CC:integral component of membrane)				PF09177(Syntaxin 6, N-terminal)
A0A2R4QNT6	ATROPGEF7	Shy3280Sca061_103	A0A2R4QNT6	A0A2R4QNT6	Shy3280Sca061_103	ATROPGEF7	A0A2R4QNT6_9POAL	2		11535.4	16322.6	19731.1	4018.78	11887.4		18559											GO:0043547(BP:positive regulation of GTPase activity);GO:0005089(NA:NA)				PF03759(PRONE (Plant-specific Rop nucleotide exchanger))
A0A2R4QNT7	LIM domain-binding	Shy3280Sca058_045	A0A2R4QNT7	A0A2R4QNT7	Shy3280Sca058_045	LIM domain-binding	A0A2R4QNT7_9POAL	8	57905.3	26644.4	19790	26009.5	15889.6	20858	19099.4	66369.5	15432.9	14487.8	18532		16520.7	33524.6	23578.6	24562.8	21798.9	29609.2					PF01803(LIM-domain binding protein)
A0A2R4QNU0	FtsZ protein	Shy3280Sca064_082	A0A2R4QNU0	A0A2R4QNU0	Shy3280Sca064_082	FtsZ protein	A0A2R4QNU0_9POAL	19	2473050	1948930	1741940	2084710	1605470	1968610	547586	470107	660304	575039	664795	705322	612036	501138	570711	1066820	949881	958933	GO:0007017(BP:microtubule-based process);GO:0051301(BP:cell division);GO:0005737(CC:cytoplasm);GO:0005874(CC:microtubule);GO:0005525(MF:GTP binding);GO:0003924(MF:GTPase activity)	K03531(ftsZ)	ko04112(Cell cycle - Caulobacter)		PF12327(FtsZ family, C-terminal domain);PF00091(Tubulin/FtsZ family, GTPase domain)
A0A2R4QNU4	Glycosyltransferase	Shy3280Sca063_094	A0A2R4QNU4	A0A2R4QNU4	Shy3280Sca063_094	Glycosyltransferase	A0A2R4QNU4_9POAL	3	43280.6	46850.6	25657.3	58870.2	48151.9	37741.3	52690.9	41592.7	48971.1	57795.6	58640.7	50052.9	54578.6	61367.1	73285.3	54366.5	69305.1	63199.4					PF00201(UDP-glucoronosyl and UDP-glucosyl transferase)
A0A2R4QNV4	EBNA1-binding	Shy3280Sca067_047	A0A2R4QNV4	A0A2R4QNV4	Shy3280Sca067_047	EBNA1-binding	A0A2R4QNV4_9POAL	6	69361.8	64560.5	54467.9	110269	72641.8	63230.2	18157.8	41748.7	17361.2	31205.9	22046.4	21571.1	11326.1	13433.8	13679.4	35732.6	37640.5	27600		K14823			PF05890(Eukaryotic rRNA processing protein EBP2)
A0A2R4SDP5	Remorin REMO1-d		A0A2R4SDP5	A0A2R4SDP5;A0A2R4SDP7;A0A2R4SDP9;A0A2R4SDR1		Remorin REMO1-d	A0A2R4SDP5_SACSP	38	815928	692061	1360730	969752	1683710	1404570	6256200	2918600	5370660	5051860	6556940	5061410	5516090	6317330	5369620	5349060	5298940	5259870					PF03766(Remorin, N-terminal region);PF03763(Remorin, C-terminal region)
A0A2R4SDR1	Remorin REMO1-b		A0A2R4SDR1	A0A2R4SDQ2;A0A2R4SDR1		Remorin REMO1-b	A0A2R4SDR1_SACSP	2	110172	400857	483198	55499.1	986262	955693	4366610	1218150	3741490	4036800	4062430	4520370	4222310	4676380	3623730	3083400	3956000	4224760					PF03763(Remorin, C-terminal region);PF03766(Remorin, N-terminal region)
A0A2U8KGJ4	Ethylene-insensitive-3-like-1		A0A2U8KGJ4	A0A2U8KGJ4		Ethylene-insensitive-3-like-1	A0A2U8KGJ4_9POAL	3			16552		8980.35	24271.2	14651.4	21172.7	16721.4		8429.96	4618.41	10903.1	5540.57	8064.93	8542.74		12322.9		K14514(EIN3)	ko04016(MAPK signaling pathway - plant);ko04075(Plant hormone signal transduction)		PF04873(Ethylene insensitive 3, DNA-binding domain)
A0A2U8ZT40	Bidirectional sugar transporter SWEET		A0A2U8ZT40;A0A3G5AXS8	A0A2U8ZT40;A0A3G5AXS8		Bidirectional sugar transporter SWEET	A0A2U8ZT40_SACSP;A0A3G5AXS8_SACSP	2	10249.4							22881.3	19660.4	50697.6	42606.2	27746.5	34090.7	22732.6		28074.2	27738.3		GO:0008643(BP:carbohydrate transport);GO:0016021(CC:integral component of membrane)	K15382			PF03083(Sugar efflux transporter for intercellular exchange)
A0A2U8ZT42	Sugar transporter SWEET2a		A0A2U8ZT42	A0A3G5AXS3;A0A9E8ABQ9;A0A2U8ZT42		Sugar transporter SWEET2a	A0A2U8ZT42_SACSP	3	260838	416651	475416	192820	700127	546595	410170	365916	682552	218594	284384	406405	548413	247500	307842	325795	366701	375785	GO:0006810(BP:transport);GO:0016020(CC:membrane)	K15382			PF03083(Sugar efflux transporter for intercellular exchange)
[truncated: 587 more rows]

## Sheet: Table S3
Table S3. List of genes showing divergent expression trends between control (CK) and GA₃-treated (GA) groups.
[truncated: 4,598 more rows]

[truncated: 1 more sheets: Table S4]
